# Supplementary material for: Long-read sequencing of an advanced cancer cohort resolves rearrangements, unravels haplotypes, and reveals methylation landscapes
Source: Cell Genom. 2024 Oct 14;4(11):100674. doi: 10.1016/j.xgen.2024.100674 (PMC11605692; doi:10.1016/j.xgen.2024.100674)
Supplement: Table S1. Samples in the Long-Read POG cohort, related to Figure 1 [file mmc2.xlsx]

## Sheet: samples
POG_ID	anonymous_patient_ID	tumour_original_source	anonymous_sample_ID_tumour	biopsy	is_additional_biopsy	days_from_first_biopsy	sex	consent_age	oncotree_tumour_type	tumour_type_cohort	biopsy_site	biopsy_site_cohort	local_or_metastatic	normal_gtex_comparator	normal_bodymap_comparator	has_normal	tumour_lib	tumour_lib_workflow_name	normal_original_source	anonymous_sample_ID_normal	normal_lib	normal_lib_workflow_name	tumour_yield_gb	tumour_Xcov	normal_yield_gb	normal_Xcov	ploidy	ploidy_num	tumour_content	HRDetect	genomic_complexity	proportion_non_ploidy	TMB	MSI	ecDNA_count	HPV_type	HPV_integration	illumina_prefix_t	illumina_prefix_n	illumina_tumour_lib	illumina_normal_lib	illumina_rna_lib	illumina_pair	epigenomic_trunc_fs	epigenomic_missense	epigenomic_homd	EGA_ID
POG021	14891	POG021-OCT-2	14891_T_F111558	1		0	F	45-49	Lung Adenocarcinoma (LUAD)	LUNG	Lung	Respiratory System	Local	Lung	lung		F111558	F111558					67	23			tetraploid	4	47	0.00355177	0.677939	0.507702	19.718	MSS	0			biop2		P00485	T00044	P00486	P00485_T00044				EGAD00001001961
POG041	17827	POG041-OCT-1	17827_T_F94399	1		0	F	65-69	Uterine Endometrioid Carcinoma (UEC)	UCEC	Lymph Node	Lymphatic System	Metastatic	Uterus	average		F94399	F94399					91	31			diploid	2	80	5.93542e-06	0.13548	0.0376264	58.566	MSI	0			biop1		P00005	P00008	P00009	P00005_P00008	ARID1A	TET2		EGAD00001002042
POG044	18153	POG044-FF-1	18153_T_D74656-F94400	1		0	M	40-44	Anaplastic Oligodendroglioma (AODG)	CNS-PNS	Brain	Brain	Local	average	brain	Y	D74656-F94400	F94400	POG044-PB	18153_N_F111712	F111712	F111712	219	75	66	22	diploid	2	84	0.00110445	0.271828	0.1881	1.89991	MSS	0			biop1	blood1	P00015	P00017	P00016	P00015_P00017	TET2	IDH1		EGAD00001002043
POG048	18568	POG048-OCT-1	18568_T_F112955	1		0	F	30-34	Well-Differentiated Liposarcoma (WDLS)	SARC	Rectroperitoneum	Abdomen	Local	Subcutaneous_Adipose	average		F112955	F112955					33	11			diploid	2	69	0.00133813	0.423334	0.0347147	0.758806	MSS	2			biop1		P00032	P00042	P00034	P00032_P00042				EGAD00001002046
POG049	18843	POG049-OCT-1	18843_T_F94483	1		0	F	15-19	Adrenocortical Carcinoma (ACC)	ACC	Adrenal	Adrenal Gland	Local	Adrenal_Gland	average	Y	F94483	F94483	POG049-PB	18843_N_F111744	F111744	F111744	71	24	39	13	triploid	3	90	0.994167	0.456683	0.336978	3.0543	MSS	0			biop1	blood1	P00053	P00052	P00054	P00053_P00052				EGAD00001002049
POG051	18650	POG051-OCT-1	18650_T_F112958	1		0	F	30-34	Peritoneal Mesothelioma (PEMESO)	LUNG	Omentum	Reproductive System	Local	average	average		F112958	F112958					118	40			tetraploid	4	59	0.00561342	0.439853	0.275933	0.348566	MSS	0			biop1		P00047	P00046	P00048	P00047_P00046		TET3		EGAD00001001310
POG054	18880	POG054-OCT-1	18880_T_F112945	1		0	F	60-64	Breast Invasive Ductal Carcinoma (IDC)	BRCA	Liver	Liver	Metastatic	Mammary_Tissue	breast		F112945	F112945					63	21			diploid	2	72	0.100945	0.556558	0.260789	2.35819	MSS	1			biop1		P00056	P00055	P00057	P00056_P00055				EGAD00001002531
POG056	19512	POG056-OCT-1	19512_T_F112951	1		0	F	45-49	Breast Invasive Ductal Carcinoma (IDC)	BRCA	Liver	Liver	Metastatic	Mammary_Tissue	breast		F112951	F112951					101	34			diploid	2	77	0.0058737	0.483159	0.274011	1.65118	MSS	1			biop1		P00059	P00058	P00060	P00059_P00058	ARID1A			EGAD00001002532
POG059	19843	POG059-OCT-1	19843_T_F112956	1		0	F	60-64	Breast Invasive Ductal Carcinoma (IDC)	BRCA	Breast	Breast	Metastatic	Mammary_Tissue	breast		F112956	F112956					76	26			diploid	2	72	0.839649	0.570672	0.438768	15.7986	MSS	1			biop1		P00082	P00081	P00083	P00082_P00081		ARID2		EGAD00001002534
POG068	20794	POG068-OCT-1	20794_T_F94459	1		0	F	55-59	Undifferentiated Pleomorphic Sarcoma/Malignant Fibrous Histiocytoma/High-Grade Spindle Cell Sarcoma (MFH)	SARC	Lung	Respiratory System	Metastatic	Uterus	average	Y	F94459	F94459	POG068-PB	20794_N_F111727	F111727	F111727	63	21	40	14	triploid	3	74	0.0725619	0.741173	0.67989	4.89083	MSS	0			biop1	blood1	P00094	P00093	P00095	P00094_P00093				EGAD00001002538
POG069	20600	POG069-OCT-3	20600_T_F111501	1		0	M	70-74	Cholangiocarcinoma (CHOL)	CHOL	Peritoneum	Abdomen	Metastatic	Liver	liver		F111501	F111501					119	41			diploid	2	84	0.0998142	0.471989	0.231477	3.31155	MSS	1			biop1		P00252	P00096	P00253	P00252_P00096		IDH1		EGAD00001002537
POG075	20800	POG075-FF-1	20800_T_F47396	1		0	F	35-39	Oligodendroglioma (ODG)	CNS-PNS	Brain	Brain	Local	average	brain		F47396	F47396					77	24			diploid	2	82	0.00246472	0.274	0.158	1.23855	MSS	0			biop1	blood1	P00115	P00114	P00116	P00115_P00114				EGAD00001002539
POG084	21933	POG084-OCT-1	21933_T_F111535	1		0	F	50-59	Breast Invasive Ductal Carcinoma (IDC)	BRCA	Chest wall	Chest Wall	Metastatic	Mammary_Tissue	breast		F111535	F111535					97	33			diploid	2	90	0.0283215	0.395445	0.237948	3.71429	MSS	0			biop1		P00145	P00144	P00146	P00145_P00144				EGAD00001002551
POG109	23187	POG109-OCT-1	23187_T_F94492	1		0	F	50-59	Cervical Adenocarcinoma In Situ (CEAIS)	CERV	Cervix	Reproductive System	Local	Cervix	average		F94492	F94492					68	23			triploid	3	47	0.0320007	0.426269	0.292906	23.0133	MSS	0	HPV16	multi-breakpoint_integration,unmatched_integration	biop1		P00206	P00202	P00208	P00206_P00202		ARID1A,CHD8		EGAD00001002561
POG111	23189	POG111-FF-1	23189_T_F94484	1		0	M	20-24	Osteosarcoma (OS)	SARC	Lung	Respiratory System	Metastatic	average	average	Y	F94484	F94484	POG111-PB	23189_N_F111743-F116448	F111743-F116448	F116448	106	36	100	33	diploid	2	75	0.0100551	0.511499	0.179797	2.58511	MSS	0			biop1	blood1	P00229	P00213	P00232	P00229_P00213				EGAD00001002562
POG114	23239	POG114-OCT-2	23239_T_F94520	1		0	M	65-69	Uveal Melanoma (UM)	UVM	Lymph Node	Lymphatic System	Metastatic	Not_Sun_Exposed_Skin	average		F94520	F94520					80	27			triploid	3	80	0.00210208	0.713152	0.593635	1.213	MSS	0			biop1		P00256	P00227	P00257	P00256_P00227				EGAD00001002566
POG117	23315	POG117-FF-1	23315_T_F94402	2	Y	391	M	55-59	Colorectal Adenocarcinoma (COADREAD)	COLO	Liver	Liver	Metastatic	Sigmoid_Colon	colon	Y	F94402	F94402	POG117-PB	23315_N_F111747	F111747	F111747	112	38	81	28	triploid	3	75	0.0230072	0.59418	0.524831	9.38165	MSS	0			biop2	blood1	P01355	P00236	P01357	P01355_P00236				EGAD00001002567
POG117	23315	POG117-OCT-2	23315_T_F94401	1		0	M	55-59	Colorectal Adenocarcinoma (COADREAD)	COLO	Liver	Liver	Metastatic	Sigmoid_Colon	colon	Y	F94401	F94401	POG117-PB	23315_N_F111747	F111747	F111747	89	30	81	28	triploid	3	49	0.00375467	0.609232	0.553381	7.31649	MSS	0			biop1	blood1	P00511	P00236	P00513	P00511_P00236				EGAD00001002567
POG123	23401	POG123-OCT-1	23401_T_F94403	1		0	F	30-34	Bladder Adenocarcinoma (BLAD)	BLCA	Peritoneal Mass	Abdomen	Metastatic	Bladder	average		F94403	F94403					113	39			triploid	3	56	0.998859	0.653952	0.493558	5.30345	MSS	1			biop1		P00249	P00244	P00250	P00249_P00244	ARID1A			EGAD00001002569
POG124	23411	POG124-OCT-2	23411_T_F111550	1		0	F	65-69	Leiomyosarcoma (LMS)	SARC	Liver	Liver	Metastatic	average	average		F111550	F111550					66	22			tetraploid	4	80	0.049872	0.660099	0.570198	4.0339	MSS	0			biop1		P00864	P00247	P00870	P00864_P00247				EGAD00001002570
POG127	23738	POG127-OCT-1	23738_T_F111536	1		0	M	60-64	Undifferentiated Pleomorphic Sarcoma/Malignant Fibrous Histiocytoma/High-Grade Spindle Cell Sarcoma (MFH)	SARC	Lymph Node	Lymphatic System	Metastatic	average	average		F111536	F111536					58	20			triploid	3	88	0.00304639	0.643612	0.579293	4.49627	MSS	0			biop1		P00300	P00353	P00304	P00300_P00353				EGAD00001002581
POG130	23674	POG130-FF-1	23674_T_F112938	1		0	F	65-69	Colorectal Adenocarcinoma (COADREAD)	COLO	Spinal mass	Spine	Metastatic	Sigmoid_Colon	colon		F112938	F112938					70	24			diploid	2	63	0.00202119	0.0588574	0.0142665	211.09	MSI	0			biop1		P00286	P00262	P00289	P00286_P00262	ARID1A,ARID2,CHD8	SETD1B,TET2		EGAD00001001876
POG130	23674	POG130-FF-3	23674_T_F112939	2	Y	564	F	65-69	Colorectal Adenocarcinoma (COADREAD)	COLO	Spinal mass	Spine	Metastatic	Sigmoid_Colon	colon		F112939	F112939					59	20			diploid	2	55	0.000825884	0.150045	0.0143763	194.773	MSI	0			biop2		P01348	P00262	P01350	P01348_P00262	ARID1A,ARID2	SETD1B,TET2		EGAD00001001876
POG130	23674	POG130-FF-4	23674_T_F111500	3	Y	1323	F	65-69	Colorectal Adenocarcinoma (COADREAD)	COLO	Lymph Node	Lymphatic System	Metastatic	Sigmoid_Colon	colon		F111500	F111500					91	31			diploid	2	74	0.00589816	0.360856	0.0456291	250.815	MSI	0			biop3		P02819	P00262	P02825	P02819_P00262	ARID1A,ARID2,CHD8	SETD1B,TET1,TET2		EGAD00001001876
POG137	23737	POG137-OCT-1	23737_T_F94469	1		0	F	80-84	Breast Invasive Ductal Carcinoma (IDC)	BRCA	Arm	Soft Tissue	Metastatic	Mammary_Tissue	breast	Y	F94469	F94469	POG137-PB	23737_N_F111738	F111738	F111738	93	32	78	27	triploid	3	41	0.213367	0.677457	0.583025	8.78129	MSS	0			biop1	blood1	P00303	P00296	P00307	P00303_P00296		TET1		EGAD00001002580
POG147	23808	POG147-FF-1	23808_T_F94485	1		0	F	65-69	Melanoma (MEL)	SKCM	Lymph Node	Lymphatic System	Metastatic	Not_Sun_Exposed_Skin	average	Y	F94485	F94485	POG147-PB	23808_N_F111742	F111742	F111742	99	34	52	18	triploid	3	90	0.73017	0.726939	0.639748	32.4007	MSS	2			biop1	blood1	P00349	P00329	P00352	P00349_P00329		TDG		EGAD00001002585
POG153	24177	POG153-OCT-1	24177_T_F112946	1		0	F	60-64	Vaginal Adenocarcinoma (VA)	MISC	Lymph Node	Lymphatic System	Metastatic	Vagina	average		F112946	F112946					90	31			triploid	3	69	0.0111978	0.735688	0.623376	17.2555	MSS	3			biop1		P00401	P00381	P00403	P00401_P00381		TET1,TET2		EGAD00001002590
POG170	24423	POG170-OCT-1	24423_T_F112952	1		0	F	50-59	Lung Adenocarcinoma (LUAD)	LUNG	Liver	Liver	Metastatic	Lung	lung		F112952	F112952					64	22			tetraploid	4	80	0.0660706	0.769858	0.713461	6.11371	MSS	0			biop1		P00473	P00433	P00477	P00473_P00433	ARID1A			EGAD00001001967
POG184	25134	POG184-FF-1	25134_T_F112341-F94404	1		0	F	50-59	Clear Cell Ovarian Cancer (CCOV)	OV	Ovary	Reproductive System	Local	Ovary	ovary		F112341-F94404	F112341-F94404					117	40			triploid	3	49	0.0013922	0.558102	0.4371	3.1906	MSS	0			biop1		P00537	P00499	P00539	P00537_P00499	ARID1A			EGAD00001002604
POG202	25435	POG202-OCT-1	25435_T_F111560	1		0	M	55-59	Combined Small Cell Lung Carcinoma (CSCLC)	LUNG	Liver	Liver	Metastatic	Lung	lung		F111560	F111560					51	17			triploid	3	60	0.00278398	0.626718	0.543758	0.991523	MSS	0			biop1		P00600	P00559	P00603	P00600_P00559				EGAD00001002617
POG204	25437	POG204-OCT-1	25437_T_F111561	1		0	M	75-79	Colorectal Adenocarcinoma (COADREAD)	COLO	Liver	Liver	Metastatic	Sigmoid_Colon	colon		F111561	F111561					52	18			triploid	3	72	0.00418143	0.69605	0.605433	8.56459	MSS	0			biop1		P00615	P00563	P00621	P00615_P00563				EGAD00001002618
POG205	25572	POG205-OCT-1	25572_T_F111513	1		0	F	55-59	Round Cell Sarcoma, NOS (RCSNOS)	SARC	Lung	Respiratory System	Local	average	average		F111513	F111513					109	37			diploid	2	93	0.0064694	0.420893	0.263292	5.74743	MSS	0			biop1		P00681	P00627	P00687	P00681_P00627				EGAD00001002625
POG209	25426	POG209-FF-1	25426_T_F94470	1		0	F	60-64	Pleomorphic Liposarcoma (PLLS)	SARC	Lung	Respiratory System	Metastatic	Subcutaneous_Adipose	average	Y	F94470	F94470	POG209-PB	25426_N_F111737	F111737	F111737	93	32	65	22	triploid	3	53	0.251535	0.66693	0.557841	2.75276	MSS	1			biop1	blood1	P00601	P00553	P00604	P00601_P00553				EGAD00001002616
POG211	25484	POG211-OCT-1	25484_T_F111537	1		0	M	35-39	Myxoid/Round-Cell Liposarcoma (MRLS)	SARC	Chest wall	Chest Wall	Metastatic	Subcutaneous_Adipose	average		F111537	F111537					107	36			diploid	2	86	0.00025916	0.0469405	0.0522144	0.773798	MSS	0			biop1		P00616	P00575	P00622	P00616_P00575				EGAD00001002620
POG213	25593	POG213-OCT-3	25593_T_F112949	3		0	F	30-34	Lung Adenocarcinoma (LUAD)	LUNG	Liver	Liver	Metastatic	Lung	lung		F112949	F112949					59	20			diploid	2	62	4.86159e-05	0.297725	0.204825	13.1556	MSS	0			biop1		P01904	P01293	P01913	P01904_P01293	SETD1B			EGAD00001004596
POG216	25535	POG216-FF-1	25535_T_F112964	1		0	F	35-39	Intrahepatic Cholangiocarcinoma (IHCH)	CHOL	Liver	Liver	Metastatic	Liver	liver		F112964	F112964					67	23			diploid	2	49	0.00484755	0.507908	0.26026	2.06277	MSS	0			biop1		P00643	P00624	P00647	P00643_P00624				EGAD00001002623
POG216	25535	POG216-OCT-1	25535_T_F112965	2	Y	574	F	35-39	Intrahepatic Cholangiocarcinoma (IHCH)	CHOL	Liver	Liver	Metastatic	Liver	liver		F112965	F112965					45	15			diploid	2	58	0.071652	0.669031	0.467136	3.93714	MSS	0			biop2		P01917	P00624	P01930	P01917_P00624				EGAD00001002623
POG217	25589	POG217-FF-1	25589_T_D74657-F94405	1		0	F	55-59	Anal Squamous Cell Carcinoma (ANSC)	COLO	Skin on neck	Head & Neck	Metastatic	Sigmoid_Colon	colon		D74657-F94405	F94405					82	28			diploid	2	77	0.00015463	0.332634	0.123601	15.0647	MSS	0	HPV16	unintegrated	biop1		P00674	P00637	P00676	P00674_P00637				EGAD00001002628
POG217	25589	POG217-OCT-2	25589_T_F111559	2	Y	539	F	55-59	Anal Squamous Cell Carcinoma (ANSC)	COLO	Chest wall	Chest Wall	Metastatic	Sigmoid_Colon	colon		F111559	F111559					61	21			diploid	2	60	0.000299159	0.5177	0.167476	16.6579	MSS	0			biop2		P01892	P00637	P01901	P01892_P00637		PBRM1		EGAD00001002628
POG236	25604	POG236-OCT-1	25604_T_F112948	1		0	M	40-44	Non-Seminomatous Germ Cell Tumor (NSGCT)	MISC	Liver	Liver	Metastatic	Testis	testes		F112948	F112948					91	31			tetraploid	4	58	0.122427	0.649607	0.487676	4.93138	MSS	0			biop1		P00704	P00652	P00709	P00704_P00652			ARID1A	EGAD00001002632
POG237	25603	POG237-OCT-1	25603_T_F116452	1		0	F	65-69	Uterine Endometrioid Carcinoma (UEC)	UCEC	Lymph Node	Lymphatic System	Metastatic	Uterus	average		F116452	F116452					97	33			triploid	3	55	0.0579198	0.630156	0.522009	2.70914	MSS	1			biop1		P00682	P00697	P00688	P00682_P00697				EGAD00001002631
POG239	25583	POG239-OCT-1	25583_T_F111538	1		0	F	65-69	Adenoid Cystic Carcinoma of the Lung (LUACC)	SECR	Lung	Respiratory System	Metastatic	Salivary_Gland	average		F111538	F111538					101	34			tetraploid	4	74	0.0012421	0.0793462	0.0071772	0.652157	MSS	0			biop1		P00675	P00635	P00677	P00675_P00635				EGAD00001002627
POG253	25719	POG253-OCT-1	25719_T_F111539-F116445	1		0	M	60-64	Colorectal Adenocarcinoma (COADREAD)	COLO	Liver	Liver	Metastatic	Sigmoid_Colon	colon		F111539-F116445	F111539					61	21			triploid	3	51	0.000607171	0.725832	0.603178	6.87218	MSS	0			biop1	blood1	P00741	P00699	P00745	P00741_P00699				EGAD00001002637
POG254	25720	POG254-OCT-1	25720_T_F111562	1		0	M	70-74	Prostate Adenocarcinoma (PRAD)	PRAD	Liver	Liver	Metastatic	Prostate	prostate		F111562	F111562					59	20			tetraploid	4	72	0.0086287	0.654611	0.563108	2.17113	MSS	0			biop1		P00732	P00700	P00734	P00732_P00700				EGAD00001002638
POG255	25721	POG255-OCT-1	25721_T_F112335-F94471	1		0	F	55-59	Breast Invasive Ductal Carcinoma (IDC)	BRCA	Lymph Node	Lymphatic System	Metastatic	Mammary_Tissue	breast	Y	F112335-F94471	F112335-F94471	POG255-PB	25721_N_F111736	F111736	F111736	117	40	83	28	tetraploid	4	46	0.0206862	0.70174	0.551076	24.553	MSS	0			biop1	blood1	P00733	P00701	P00735	P00733_P00701		ARID2,DNMT1		EGAD00001002639
POG258	26066	POG258-OCT-1	26066_T_F111551	1		0	F	55-59	Uterine Leiomyosarcoma (ULMS)	SARC	Pelvis	Soft Tissue	Metastatic	Uterus	average		F111551	F111551					68	23			tetraploid	4	90	0.102558	0.618338	0.516029	2.54832	MSS	0			biop1		P00901	P00858	P00905	P00901_P00858				EGAD00001003010
POG266	25751	POG266-OCT-1	25751_T_F111502	1		0	F	60-64	Cholangiocarcinoma (CHOL)	CHOL	Liver	Liver	Metastatic	Liver	liver		F111502	F111502					72	25			diploid	2	41	0.102972	0.684287	0.568067	2.34797	MSS	0			biop1		P00761	P00729	P00764	P00761_P00729	TET3	IDH1	ARID1A	EGAD00001002642
POG268	25752	POG268-FF-1	25752_T_F111514	1		0	F	65-69	Breast Invasive Ductal Carcinoma (IDC)	BRCA	Chest wall	Chest Wall	Metastatic	Mammary_Tissue	breast		F111514	F111514					68	23			diploid	2	63	0.102555	0.616003	0.540829	6.58358	MSS	1			biop1		P00751	P00730	P00755	P00751_P00730				EGAD00001002643
POG277	25901	POG277-OCT-1	25901_T_F94406	1		0	M	65-69	Lung Adenocarcinoma (LUAD)	LUNG	Lung	Respiratory System	Local	Lung	lung		F94406	F94406					89	30			diploid	2	81	0.0131498	0.457997	0.310553	2.76264	MSS	0			biop1		P00847	P00771	P00849	P00847_P00771	SETD1B	SETD1B		EGAD00001002985
POG279	25980	POG279-OCT-1	25980_T_F94460	1		0	F	55-59	Breast Invasive Ductal Carcinoma (IDC)	BRCA	Sternal	Chest Wall	Metastatic	Mammary_Tissue	breast	Y	F94460	F94460	POG279-PB	25980_N_F111714	F111714	F111714	77	26	53	18	triploid	3	63	0.999745	0.758796	0.679721	9.83073	MSS	0			biop1	blood1	P00862	P00817	P00868	P00862_P00817				EGAD00001002997
POG295	25981	POG295-OCT-1	25981_T_F111566	1		0	M	75-79	Colorectal Adenocarcinoma (COADREAD)	COLO	Liver	Liver	Metastatic	Sigmoid_Colon	colon	Y	F111566	F111566	POG295-PB	25981_N_F111748	F111748	F111748	68	23	46	16	tetraploid	4	65	0.130162	0.670837	0.557889	10.5418	MSS	0			biop1	blood1	P00880	P00818	P00882	P00880_P00818				EGAD00001002998
POG296	26051	POG296-OCT-1	26051_T_F94472	1		0	M	75-79	Colorectal Adenocarcinoma (COADREAD)	COLO	Liver	Liver	Metastatic	Sigmoid_Colon	colon		F94472	F94472					75	26			tetraploid	4	36	0.00879423	0.702958	0.582887	6.50658	MSS	0			biop1		P00875	P00853	P00877	P00875_P00853				EGAD00001003007
POG303	25902	POG303-OCT-1	25902_T_F94461	1		0	F	75-79	Breast Invasive Ductal Carcinoma (IDC)	BRCA	Liver	Liver	Metastatic	Mammary_Tissue	breast	Y	F94461	F94461	POG303-PB	25902_N_F111726	F111726	F111726	109	37	60	20	triploid	3	79	0.999937	0.697316	0.619368	6.234	MSS	2			biop1	blood1	P00806	P00772	P00809	P00806_P00772				EGAD00001002986
POG312	25977	POG312-OCT-1	25977_T_F111552	1		0	M	45-49	Leiomyosarcoma (LMS)	SARC	Neck mass	Soft Tissue	Metastatic	average	average		F111552	F111552					86	29			pentaploid	5	90	0.063577	0.63013	0.573467	1.58576	MSS	0			biop1		P00860	P00804	P00866	P00860_P00804				EGAD00001002996
POG320	25990	POG320-OCT-1	25990_T_F94407	1		0	F	55-59	Breast Invasive Ductal Carcinoma (IDC)	BRCA	Liver	Liver	Metastatic	Mammary_Tissue	breast	Y	F94407	F94407	POG320-PB	25990_N_F111725	F111725	F111725	75	26	62	21	triploid	3	84	0.0026852	0.713036	0.566761	5.75152	MSS	4			biop1	blood1	P00898	P00837	P00902	P00898_P00837				EGAD00001003003
POG323	26125	POG323-FF-1	26125_T_F94498	1		0	F	45-49	Stomach Adenocarcinoma (STAD)	STAD	Ovary	Reproductive System	Metastatic	Stomach	colon		F94498	F94498					98	33			triploid	3	45	0.0170206	0.695708	0.613977	4.51841	MSS	2			biop1		P00915	P00873	P00917	P00915_P00873				EGAD00001003013
POG330	30811	POG330-OCT-1	30811_T_F94473	1		0	M	70-74	Colorectal Adenocarcinoma (COADREAD)	COLO	Liver	Liver	Metastatic	Sigmoid_Colon	colon	Y	F94473	F94473	POG330-PB	30811_N_F111735-F116450	F111735-F116450	F116450	72	25	73	24	tetraploid	4	52	0.018866	0.678577	0.514671	6.27795	MSS	0			biop1	blood1	P01563	P01552	P01565	P01563_P01552				EGAD00001003633
POG338	26416	POG338-OCT-1	26416_T_F111553	1		0	M	20-24	Clear Cell Sarcoma (CCS)	SARC	Lymph Node	Lymphatic System	Metastatic	average	average		F111553	F111553					48	16			triploid	3	78	0.0193168	0.683934	0.634535	1.26308	MSS	0			biop1		P00944	P00938	P00945	P00944_P00938		TET1		EGAD00001003018
POG341	27028	POG341-OCT-2	27028_T_F111554	1		0	M	60-64	Undifferentiated Pleomorphic Sarcoma/Malignant Fibrous Histiocytoma/High-Grade Spindle Cell Sarcoma (MFH)	SARC	Buttock	Soft Tissue	Metastatic	average	average		F111554	F111554					54	18			triploid	3	50	0.170922	0.571106	0.481746	3.20865	MSS	0			biop1		P01153	P00952	P01154	P01153_P00952			TET1	EGAD00001003644
POG343	26465	POG343-OCT-1	26465_T_F94499	1		0	M	60-64	Uveal Melanoma (UM)	UVM	Liver	Liver	Metastatic	Not_Sun_Exposed_Skin	average		F94499	F94499					41	14			triploid	3	67	0.000849094	0.555372	0.492767	0.645683	MSS	0			biop1		P00947	P00939	P00949	P00947_P00939				EGAD00001003019
POG346	27177	POG346-OCT-1	27177_T_F111515	1		0	M	45-49	Collecting Duct Renal Cell Carcinoma (CDRCC)	KDNY	Liver	Liver	Metastatic	Kidney	kidney		F111515	F111515					73	25			triploid	3	43	0.196349	0.659993	0.669448	1.95715	MSS	0			biop1		P00982	P00978	P00990	P00982_P00978				EGAD00001003031
POG350	26852	POG350-FF-1	26852_T_F111516	1		0	M	30-34	Renal Cell Carcinoma (RCC)	KDNY	Pelvic Mass	Bone	Metastatic	Kidney	kidney		F111516	F111516					49	17			triploid	3	54	0.074259	0.530026	0.500351	1.24911	MSS	0			biop1		P00968	P00942	P00970	P00968_P00942				EGAD00001003023
POG352	27026	POG352-OCT-1	27026_T_F94408	1		0	F	60-64	Uterine Endometrioid Carcinoma (UEC)	UCEC	Vaginal Vault	Reproductive System	Local	Uterus	average		F94408	F94408					82	28			diploid	2	53	6.01081e-05	0.251706	0.128411	2.62022	MSS	0			biop1		P00965	P00951	P00967	P00965_P00951	ARID1A			EGAD00001003025
POG353	27338	POG353-OCT-1	27338_T_F111555	1		0	M	50-59	Chordoma (CHDM)	SARC	Intranasal	Head & Neck	Local	average	average		F111555	F111555					79	27			diploid	2	85	0.00656795	0.536248	0.39325	1.66106	MSS	0			biop1		P01017	P01007	P01027	P01017_P01007				EGAD00001003040
POG356	27034	POG356-OCT-1	27034_T_F112947	1		0	F	45-49	Breast Invasive Ductal Carcinoma (IDC)	BRCA	Sternal mass	Chest Wall	Metastatic	Mammary_Tissue	breast		F112947	F112947					88	30			diploid	2	68	0.999628	0.565993	0.483216	3.55245	MSS	1			biop1		P00969	P00953	P00971	P00969_P00953				EGAD00001003026
POG357	27078	POG357-FF-1	27078_T_F112942	2	Y	1288	M	65-69	Pancreatic Adenocarcinoma (PAAD)	PANC	Liver	Liver	Metastatic	Pancreas	average		F112942	F112942					83	28			diploid	2	45	0.793016	0.529456	0.28016	4.72933	MSS	0			biop2		P03024	P00979	P03028	P03024_P00979				EGAD00001003029
POG357	27078	POG357-OCT-1	27078_T_F112941	1		0	M	65-69	Pancreatic Adenocarcinoma (PAAD)	PANC	Liver	Liver	Metastatic	Pancreas	average		F112941	F112941					101	34			diploid	2	50	0.415433	0.44627	0.33125	2.87883	MSS	0			biop1		P00972	P00979	P00973	P00972_P00979				EGAD00001003029
POG360	27329	POG360-OCT-1	27329_T_F94474	1		0	F	50-59	Breast Invasive Ductal Carcinoma (IDC)	BRCA	Liver	Liver	Metastatic	Mammary_Tissue	breast	Y	F94474	F94474	POG360-PB	27329_N_F111734	F111734	F111734	83	28	20	7	triploid	3	77	0.0355952	0.743201	0.71054	3.16844	MSS	2			biop1	blood1	P01016	P01004	P01026	P01016_P01004				EGAD00001003039
POG373	27545	POG373-OCT-1	27545_T_F94409	1		0	M	65-69	Malignant Peripheral Nerve Sheath Tumor (MPNST)	CNS-PNS	Buttock	Soft Tissue	Metastatic	average	average		F94409	F94409					46	16			tetraploid	4	77	0.00277644	0.633558	0.511797	4.87891	MSS	0			biop1		P01055	P01053	P01056	P01055_P01053				EGAD00001003052
POG374	27327	POG374-OCT-1	27327_T_F112339-F94410	1		0	F	45-49	Breast Invasive Ductal Carcinoma (IDC)	BRCA	Breast	Breast	Local	Mammary_Tissue	breast		F112339-F94410	F112339-F94410					137	47			tetraploid	4	52	0.0117625	0.560716	0.386949	1.19835	MSS	1			biop1		P01012	P01002	P01014	P01012_P01002	SETD1B			EGAD00001003037
POG386	27647	POG386-OCT-1	27647_T_F112943	1		0	M	70-74	Lung Adenocarcinoma (LUAD)	LUNG	Lung	Respiratory System	Local	Lung	lung		F112943	F112943					89	30			triploid	3	82	0.960408	0.706756	0.593883	65.9125	MSI	1			biop1		P01062	P01064	P01065	P01062_P01064	CHD8	ARID2,DNMT3B		EGAD00001003047
POG387	27503	POG387-FF-1	27503_T_F112944	1		0	F	40-44	Breast Invasive Ductal Carcinoma (IDC)	BRCA	Lymph Node	Lymphatic System	Metastatic	Mammary_Tissue	breast		F112944	F112944					78	27			triploid	3	48	0.0045199	0.609939	0.32775	1.29205	MSS	0			biop1		P01042	P01047	P01044	P01042_P01047				EGAD00001003044
POG388	27504	POG388-OCT-1	27504_T_F94475	1		0	F	45-49	Lung Adenocarcinoma (LUAD)	LUNG	Lymph Node	Lymphatic System	Local	Lung	lung		F94475	F94475					67	23			diploid	2	43	0.00227913	0.661281	0.429072	6.75463	MSS	0			biop1		P01043	P01048	P01045	P01043_P01048				EGAD00001003045
POG410	28126	POG410-OCT-1	28126_T_F94476	1		0	F	55-59	Breast Mixed Ductal and Lobular Carcinoma (MDLC)	BRCA	Lymph Node	Lymphatic System	Metastatic	Mammary_Tissue	breast	Y	F94476	F94476	POG410-PB	28126_N_F111732	F111732	F111732	102	35	53	18	triploid	3	82	0.130239	0.750893	0.672564	11.0754	MSS	3			biop1	blood1	P01123	P01115	P01125	P01123_P01115				EGAD00001003068
POG415	27981	POG415-FF-1	27981_T_F94411	1		0	F	25-29	Osteosarcoma (OS)	SARC	Spine	Spine	Local	average	average	Y	F94411	F94411	POG415-PB	27981_N_F111746	F111746	F111746	78	27	34	12	triploid	3	70	0.0350939	0.673625	0.662521	2.64747	MSS	0			biop1	blood1	P01103	P01128	P01105	P01103_P01128				EGAD00001003062
POG415	27981	POG415-FF-2	27981_T_F94412	2	Y	189	F	25-29	Osteosarcoma (OS)	SARC	Spine	Spine	Local	average	average	Y	F94412	F94412	POG415-PB	27981_N_F111746	F111746	F111746	85	29	34	12	triploid	3	83	0.0535196	0.672233	0.662648	3.32621	MSS	0			biop2	blood1	P01546	P01128	P01548	P01546_P01128				EGAD00001003062
POG425	28131	POG425-OCT-1	28131_T_F111509	1		0	F	35-39	Breast Invasive Ductal Carcinoma (IDC)	BRCA	Breast	Breast	Local	Mammary_Tissue	breast	Y	F111509	F111509	POG425-PB	28131_N_F111717	F111717	F111717	97	33	54	18	diploid	2	77	0.999553	0.527032	0.447322	2.98412	MSS	1			biop1	blood1	P01137	P01129	P01139	P01137_P01129				EGAD00001003070
POG446	29759	POG446-OCT-1	29759_T_F111517	1		0	F	65-69	Breast Invasive Lobular Carcinoma (ILC)	BRCA	Liver	Liver	Metastatic	Mammary_Tissue	breast		F111517	F111517					99	34			diploid	2	70	0.0226413	0.600166	0.508412	4.89561	MSS	0			biop1		P01324	P01296	P01328	P01324_P01296				EGAD00001003652
POG462	28384	POG462-FF-1	28384_T_F111542	1		0	F	35-39	Anaplastic Ependymoma (APE)	CNS-PNS	Brain	Brain	Local	average	brain		F111542	F111542					64	22			tetraploid	4	70	0.00230635	0.404895	0.153791	1.51931	MSS	0			biop1		P01254	P01213	P01256	P01254_P01213				EGAD00001003645
POG482	30425	POG482-OCT-1	30425_T_F111518	1		0	F	70-74	Breast Invasive Ductal Carcinoma (IDC)	BRCA	Liver	Liver	Metastatic	Mammary_Tissue	breast		F111518	F111518					95	32			pentaploid	5	55	0.0914648	0.526199	0.404963	6.12939	MSS	0			biop1		P01475	P01521	P01485	P01475_P01521				EGAD00001003621
POG497	28638	POG497-OCT-1	28638_T_F111519	1		0	F	55-59	Clear Cell Ovarian Cancer (CCOV)	OV	Abdominal Mass	Abdomen	Metastatic	Ovary	ovary		F111519	F111519					101	34			diploid	2	47	0.0371025	0.550884	0.443366	3.06009	MSS	0			biop1		P01279	P01304	P01282	P01279_P01304				EGAD00001003091
POG505	30498	POG505-OCT-1	30498_T_F112957	1		0	M	30-34	Pancreatic Neuroendocrine Tumor (PANET)	PANC	Liver	Liver	Local	Pancreas	average		F112957	F112957					103	35			tetraploid	4	68	0.000183263	0.380862	0.247962	2.66519	MSS	0			biop1		P01505	P01494	P01509	P01505_P01494				EGAD00001003642
POG507	30221	POG507-OCT-2	30221_T_F94488	2		0	F	50-59	Carcinoma with Chondroid Metaplasia (CCHM)	MISC	Lymph Node	Lymphatic System	Metastatic	Mammary_Tissue	breast	Y	F94488	F94488	POG507-PB	30221_N_F111741	F111741	F111741	106	36	53	18	triploid	3	64	0.999918	0.607878	0.498365	6.37471	MSS	1			biop1	blood1	P01813	P01383	P01818	P01813_P01383		ARID2		EGAD00001003607
POG513	29766	POG513-OCT-2	29766_T_F94413	2		0	F	50-59	Appendiceal Adenocarcinoma (APAD)	COLO	Liver	Liver	Metastatic	Sigmoid_Colon	colon		F94413	F94413					98	33			triploid	3	79	0.0164449	0.631671	0.510038	15.8457	MSS	0			biop1		P01432	P01318	P01437	P01432_P01318	ARID1A			EGAD00001003628
POG515	30000	POG515-FF-1	30000_T_F94414	1		0	F	55-59	Small Cell Lung Cancer (SCLC)	LUNG	Liver	Liver	Metastatic	Lung	lung		F94414	F94414					82	28			diploid	2	70	0.110201	0.166398	0.0373415	2.14591	MSS	0			biop1		P01343	P01319	P01346	P01343_P01319	ARID2			EGAD00001003608
POG519	30009	POG519-FF-1	30009_T_F94415	1		0	F	50-59	Thymic Carcinoma (THYC)	THYM	Pleura	Chest Wall	Local	average	average		F94415	F94415					66	22			diploid	2	52	0.0285484	0.195307	0.140615	0.959154	MSS	0			biop1		P01334	P01364	P01336	P01334_P01364				EGAD00001003700
POG530	30078	POG530-OCT-1	30078_T_F111520	1		0	F	25-29	Ewing Sarcoma (ES)	SARC	Vaginal Wall	Reproductive System	Metastatic	average	average	Y	F111520	F111520	POG530-PB	30078_N_D36494	D36494	D36494	118	40	40	14	triploid	3	80	0.00425371	0.566068	0.521747	1.27262	MSS	0			biop1	blood1	P01358	P01367	P01359	P01358_P01367				EGAD00001003658
POG554	30254	POG554-FF-1	30254_T_F111543	1		0	M	20-24	Anaplastic Ependymoma (APE)	CNS-PNS	Brain	Brain	Local	average	brain		F111543	F111543					67	23			diploid	2	68	0.00223158	0.366188	0.206952	0.643639	MSS	0			biop1		P01436	P01418	P01441	P01436_P01418				EGAD00001003659
POG555	30606	POG555-OCT-1	30606_T_F111563	1		0	F	55-59	Breast Invasive Ductal Carcinoma (IDC)	BRCA	Breast	Breast	Local	Mammary_Tissue	breast		F111563	F111563					61	21			tetraploid	4	55	0.00224731	0.345097	0.229201	1.8413	MSS	0			biop1		P01515	P01522	P01519	P01515_P01522				EGAD00001003684
POG566	30784	POG566-OCT-1	30784_T_F94462	1		0	F	70-74	High-Grade Serous Ovarian Cancer (HGSOC)	OV	Liver	Liver	Metastatic	Ovary	ovary	Y	F94462	F94462	POG566-PB	30784_N_F111713	F111713	F111713	69	24	54	18	triploid	3	75	0.561785	0.698555	0.60208	4.12147	MSS	1			biop1	blood1	P01547	P01542	P01549	P01547_P01542				EGAD00001003702
POG569	30504	POG569-FF-1	30504_T_F94416	1		0	M	40-44	Colorectal Adenocarcinoma (COADREAD)	COLO	Liver	Liver	Metastatic	Sigmoid_Colon	colon		F94416	F94416					93	32			triploid	3	65	0.0241396	0.742401	0.726738	9.59257	MSS	0			biop1		P01588	P01496	P01591	P01588_P01496	PBRM1	IDH1		EGAD00001003669
POG574	30809	POG574-OCT-1	30809_T_F94417	1		0	M	65-69	Melanoma (MEL)	SKCM	Skin	Skin	Local	Not_Sun_Exposed_Skin	average		F94417	F94417					62	21			triploid	3	47	0.00237643	0.659977	0.576364	262.075	MSS	0			biop2		P01559	P01560	P01561	P01559_P01560		DNMT1,PBRM1,SETD1B	CHD8	EGAD00001003695
POG580	30519	POG580-OCT-1	30519_T_F94478	1		0	F	65-69	Breast Invasive Ductal Carcinoma (IDC)	BRCA	Breast	Breast	Local	Mammary_Tissue	breast		F94478	F94478					88	30			triploid	3	41	0.457085	0.708448	0.582682	3.47681	MSS	0			biop1		P01513	P01525	P01517	P01513_P01525				EGAD00001003666
POG581	30489	POG581-OCT-2	30489_T_F111544	1		0	M	55-59	Melanoma (MEL)	SKCM	Arm	Soft Tissue	Metastatic	Not_Sun_Exposed_Skin	average		F111544	F111544					97	33			tetraploid	4	85	0.0483275	0.593444	0.488849	91.9568	MSS	0			biop1		P01884	P01481	P01894	P01884_P01481		ARID1A		EGAD00001004599
POG586	30616	POG586-OCT-1	30616_T_F94418	1		0	F	70-74	Myoepithelial Carcinoma (MYEC)	SARC	Lung	Respiratory System	Metastatic	average	average		F94418	F94418					63	21			diploid	2	62	0.865693	0.433724	0.314653	2.49005	MSS	0			biop1		P01534	P01556	P01537	P01534_P01556				EGAD00001003701
POG588	31189	POG588-OCT-1	31189_T_F94489	1		0	F	60-64	Carcinoma with Osseous Metaplasia (COM)	MISC	Lung	Respiratory System	Metastatic	Mammary_Tissue	breast	Y	F94489	F94489	POG588-PB	31189_N_F111740	F111740	F111740	52	18	47	16	tetraploid	4	48	0.999407	0.75846	0.674106	5.113	MSS	0			biop1	blood1	P01640	P01627	P01642	P01640_P01627		TET1		EGAD00001003698
POG601	30807	POG601-OCT-1	30807_T_F112950	1		0	F	60-64	Lung Adenocarcinoma (LUAD)	LUNG	Lung	Respiratory System	Metastatic	Lung	lung		F112950	F112950					48	16			triploid	3	44	0.143969	0.607274	0.475325	12.6786	MSS	1			biop1		P02230	P01545	P02234	P02230_P01545	ARID1A			EGAD00001004600
POG604	31190	POG604-OCT-2	31190_T_F112342-F94419	2		0	F	60-64	Breast Invasive Ductal Carcinoma (IDC)	BRCA	Lymph Node	Lymphatic System	Metastatic	Mammary_Tissue	breast	Y	F112342-F94419	F112342-F94419	POG604-PB	31190_N_F111745	F111745	F111745	125	43	62	21	tetraploid	4	77	0.0270863	0.702534	0.611345	2.14524	MSS	1			biop2	blood1	P02090	P01629	P02093	P02090_P01629				EGAD00001003671
POG609	30822	POG609-OCT-2	30822_T_F112337-F94420	1		0	F	60-64	Lung Adenocarcinoma (LUAD)	LUNG	Lymph Node	Lymphatic System	Local	Lung	lung		F112337-F94420	F112337-F94420					123	42			triploid	3	58	0.00242959	0.609201	0.541319	134.982	MSI	0			biop1		P01567	P01582	P01568	P01567_P01582	ARID1A	ARID2,IDH2		EGAD00001003661
POG615	31030	POG615-OCT-1	31030_T_F111521	1		0	M	20-24	Alveolar Rhabdomyosarcoma (ARMS)	SARC	Lung	Respiratory System	Metastatic	average	average		F111521	F111521					73	25			diploid	2	89	7.01798e-05	0.283886	0.0374696	1.04434	MSS	1			biop1		P01602	P01597	P01604	P01602_P01597				EGAD00001003668
POG617	31191	POG617-OCT-1	31191_T_F111503	1		0	F	55-59	Meningioma (MNG)	CNS-PNS	Orbital mass	Head & Neck	Metastatic	average	average		F111503	F111503					120	41			diploid	2	90	0.00132557	0.0222359	0.00447184	1.17211	MSS	0			biop1		P01655	P01630	P01657	P01655_P01630	DNMT1			EGAD00001003697
POG625	31042	POG625-OCT-1	31042_T_F94479	1		0	F	55-59	Breast Invasive Ductal Carcinoma (IDC)	BRCA	Lymph Node	Lymphatic System	Metastatic	Mammary_Tissue	breast	Y	F94479	F94479	POG625-PB	31042_N_F111731	F111731	F111731	111	38	65	22	triploid	3	59	0.450753	0.718917	0.624526	5.14468	MSS	2			biop1	blood1	P01612	P01619	P01615	P01612_P01619		TDG		EGAD00001003675
POG630	31095	POG630-FF-1	31095_T_F94421	1		0	F	60-64	Meningioma (MNG)	CNS-PNS	Brain	Brain	Local	average	average		F94421	F94421					97	33			diploid	2	79	0.00103017	0.357232	0.18113	1.03718	MSS	0			biop1		P01622	P01652	P01624	P01622_P01652				EGAD00001003662
POG631	31183	POG631-OCT-1	31183_T_F111522	1		0	F	55-59	Uterine Leiomyosarcoma (ULMS)	SARC	Pleura	Chest Wall	Metastatic	Uterus	average		F111522	F111522					79	27			diploid	2	90	0.144323	0.408847	0.234836	1.7643	MSS	0			biop1		P01625	P01632	P01636	P01625_P01632				EGAD00001003733
POG633	31184	POG633-OCT-1	31184_T_F94502	1		0	M	45-49	Acral Melanoma (ACRM)	SKCM	Liver	Liver	Metastatic	Not_Sun_Exposed_Skin	average		F94502	F94502					76	26			triploid	3	56	0.0125646	0.632146	0.477851	2.3231	MSS	0			biop1		P01626	P01634	P01637	P01626_P01634				EGAD00001003730
POG637	32395	POG637-OCT-1	32395_T_F112331-F94490	1		0	M	70-74	Cutaneous Squamous Cell Carcinoma (CSCC)	HNSC	Lymph Node	Lymphatic System	Metastatic	Salivary_Gland	average	Y	F112331-F94490	F112331-F94490	POG637-PB	32395_N_F111739	F111739	F111739	66	22	39	13	triploid	3	65	0.241599	0.678384	0.505219	94.0707	MSS	0			biop1	blood1	P01825	P01802	P01831	P01825_P01802		SETD1B,TET1		EGAD00001003734
POG643	32353	POG643-OCT-1	32353_T_F111541	1		0	F	35-39	Pilocytic Astrocytoma (PAST)	CNS-PNS	Brain	Brain	Local	Salivary_Gland	brain		F111541	F111541					88	30			tetraploid	4	54	0.000123788	0.310639	0.121278	0.988798	MSS	0			biop1		P01808	P01803	P01814	P01808_P01803				EGAD00001003744
POG649	32034	POG649-FF-1	32034_T_F94463	1		0	F	60-64	Breast Invasive Ductal Carcinoma (IDC)	BRCA	Lymph Node	Lymphatic System	Metastatic	Mammary_Tissue	breast	Y	F94463	F94463	POG649-PB	32034_N_F111724	F111724	F111724	72	25	49	17	triploid	3	88	0.0289738	0.687874	0.560425	5.61591	MSS	5			biop1	blood1	P01757	P01804	P01761	P01757_P01804				EGAD00001003721
POG650	31980	POG650-OCT-1	31980_T_F112332-F94491	1		0	M	75-79	Head and Neck Mucosal Melanoma (HNMUCM)	HNSC	Lung	Respiratory System	Metastatic	Not_Sun_Exposed_Skin	average		F112332-F94491	F112332-F94491					158	54			pentaploid	5	30	0.635061	0.727011	0.617413	4.7583	MSS	0			biop1		P01753	P01709	P01755	P01753_P01709				EGAD00001003716
POG652	33373	POG652-OCT-1	33373_T_F94422	1		0	F	50-59	Cervical Squamous Cell Carcinoma (CESC)	CERV	Lymph Node	Lymphatic System	Metastatic	Cervix	average		F94422	F94422					48	16			triploid	3	68	0.0161579	0.694661	0.586423	11.0417	MSS	0	HPV18	duplication_integration	biop1		P01938	P01939	P01946	P01938_P01939	ARID1A	CHD8		EGAD00001004616
POG656	31981	POG656-OCT-1	31981_T_F94480	1		0	F	70-74	Large Cell Neuroendocrine Carcinoma (LUNE)	LUNG	Lymph Node	Lymphatic System	Metastatic	Lung	lung		F94480	F94480					130	44			tetraploid	4	41	0.0211729	0.765884	0.676317	8.1799	MSS	0			biop1		P01735	P01749	P01740	P01735_P01749				EGAD00001003726
POG661	32015	POG661-OCT-1	32015_T_F111564	1		0	F	60-64	Breast Invasive Ductal Carcinoma (IDC)	BRCA	Lymph Node	Lymphatic System	Metastatic	Mammary_Tissue	breast		F111564	F111564					76	26			tetraploid	4	74	0.0103175	0.499653	0.34259	20.7678	MSS	0			biop1		P01739	P01766	P01744	P01739_P01766		ARID2,IDH1		EGAD00001003714
POG662	32559	POG662-OCT-3	32559_T_F111545	1		0	M	20-24	Synovial Sarcoma (SYNS)	SARC	Lung	Respiratory System	Metastatic	average	average		F111545	F111545					43	15			diploid	2	75	2.23025e-05	0	0	0.810255	MSS	0			biop1		P02046	P01820	P02048	P02046_P01820				EGAD00001004602
POG667	32654	POG667-FF-1	32654_T_D74658	1		0	F	55-59	Anal Squamous Cell Carcinoma (ANSC)	COLO	Lymph Node	Lymphatic System	Metastatic	Sigmoid_Colon	colon		D74658	D74658					53	18			diploid	2	72	0.00730777	0.388	0.229	8.51757	MSS	0	HPV16	deletion_integration	biop1	blood1	P01847	P01876	P01853	P01847_P01876		ARID1A		EGAD00001003723
POG673	32572	POG673-OCT-1	32572_T_F111546	1		0	M	75-79	Cutaneous Melanoma (SKCM)	SKCM	Lymph Node	Lymphatic System	Metastatic	Not_Sun_Exposed_Skin	average		F111546	F111546					40	14			diploid	2	57	0.0446513	0.595617	0.454567	32.7912	MSS	1			biop1		P01843	P01836	P01849	P01843_P01836		CHD8,TET3		EGAD00001003735
POG680	32655	POG680-OCT-1	32655_T_F111504	1		0	M	60-64	Cutaneous Squamous Cell Carcinoma (CSCC)	HNSC	Skin	Skin	Local	Not_Sun_Exposed_Skin	average		F111504	F111504					113	39			tetraploid	4	49	0.000340918	0.670634	0.626077	232.475	MSI	0			biop1		P01856	P01888	P01864	P01856_P01888	ARID1A,SETD1B,TET3	DNMT3A,IDH2,SETD1B,TET1,TET3		EGAD00001004603
POG684	32973	POG684-OCT-1	32973_T_F94464	1		0	F	60-64	Breast Invasive Ductal Carcinoma (IDC)	BRCA	Lymph Node	Lymphatic System	Metastatic	Mammary_Tissue	breast	Y	F94464	F94464	POG684-PB	32973_N_F111723	F111723	F111723	63	21	67	23	triploid	3	46	0.0884518	0.683301	0.56708	11.1143	MSS	2			biop1	blood1	P01887	P01879	P01897	P01887_P01879		ARID2		EGAD00001003708
POG688	32398	POG688-OCT-1	32398_T_F111523	1		0	F	40-44	Breast Invasive Lobular Carcinoma (ILC)	BRCA	Liver	Liver	Metastatic	Mammary_Tissue	breast		F111523	F111523					61	21			diploid	2	63	0.0148024	0.507707	0.397625	9.37484	MSS	1			biop1		P01826	P01807	P01832	P01826_P01807				EGAD00001003732
POG693	33033	POG693-OCT-1	33033_T_F112953	1		0	F	45-49	Clear Cell Ovarian Cancer (CCOV)	OV	Lymph Node	Lymphatic System	Metastatic	Ovary	ovary		F112953	F112953					72	25			triploid	3	95	0.0231532	0.593712	0.498439	4.08944	MSS	0			biop1		P01902	P01906	P01911	P01902_P01906	ARID1A			EGAD00001004608
POG704	32971	POG704-OCT-1	32971_T_F94481	1		0	M	55-59	Lung Adenocarcinoma (LUAD)	LUNG	Liver	Liver	Metastatic	Lung	average	Y	F94481	F94481	POG704-PB	32971_N_F111730	F111730	F111730	95	32	48	16	tetraploid	4	76	0.062121	0.770579	0.639399	4.9525	MSS	3			biop1	blood1	P01885	P01882	P01895	P01885_P01882				EGAD00001003712
POG706	32972	POG706-OCT-1	32972_T_F94423	1		0	F	50-59	Colorectal Adenocarcinoma (COADREAD)	COLO	Liver	Liver	Metastatic	Sigmoid_Colon	colon		F94423	F94423					51	17			triploid	3	38	0.000168606	0.619959	0.437522	7.55773	MSS	0			biop1		P01886	P01940	P01896	P01886_P01940	ARID1A			EGAD00001004607
POG707	33127	POG707-OCT-1	33127_T_F94424	1		0	F	70-74	Follicular Lymphoma (FL)	LYMP	Arm	Soft Tissue	Metastatic	average	lymph_node		F94424	F94424					65	22			diploid	2	78	0.00173726	0.212696	0.105392	11.9116	MSS	0			biop1		P01916	P01963	P01929	P01916_P01963				EGAD00001004611
POG710	33129	POG710-OCT-1	33129_T_F94503	1		0	M	50-59	Pancreatic Adenocarcinoma (PAAD)	PANC	Liver	Liver	Metastatic	Pancreas	average		F94503	F94503					115	39			diploid	2	80	0.000851383	0.49471	0.346108	3.00012	MSS	0			biop1		P01918	P01927	P01931	P01918_P01927				EGAD00001004612
POG712	33987	POG712-OCT-1	33987_T_F111565	1		0	F	50-59	Colorectal Adenocarcinoma (COADREAD)	COLO	Lung	Respiratory System	Metastatic	Sigmoid_Colon	colon		F111565	F111565					37	13			tetraploid	4	56	0.000151059	0.683568	0.574389	5.66089	MSS	0			biop1		P01979	P02051	P01984	P01979_P02051				EGAD00001004627
POG716	33532	POG716-OCT-1	33532_T_F94504	1		0	F	65-69	Breast Invasive Ductal Carcinoma (IDC)	BRCA	Chest wall	Chest Wall	Metastatic	Mammary_Tissue	breast		F94504	F94504					97	33			triploid	3	55	0.290674	0.649197	0.526501	5.05711	MSS	0			biop1		P01958	P01965	P01962	P01958_P01965				EGAD00001004623
POG720	33480	POG720-OCT-1	33480_T_F94505	1		0	F	50-59	Colorectal Adenocarcinoma (COADREAD)	COLO	Liver	Liver	Metastatic	Sigmoid_Colon	colon		F94505	F94505					85	29			triploid	3	48	0.000871429	0.620245	0.483734	7.67869	MSS	0			biop1		P01956	P01966	P01960	P01956_P01966				EGAD00001004622
POG721	33546	POG721-OCT-1	33546_T_F94425	1		0	M	40-44	Diffuse Large B-Cell Lymphoma, NOS (DLBCLNOS)	LYMP	Rectroperitoneum	Abdomen	Local	average	lymph_node		F94425	F94425					53	18			diploid	2	95	0.000326263	0.128637	0.0572736	5.29767	MSS	0			biop1		P01971	P01967	P01974	P01971_P01967	ARID1A			EGAD00001004624
POG725	33740	POG725-OCT-1	33740_T_F94426	1		0	M	70-74	Stomach Adenocarcinoma (STAD)	STAD	Liver	Liver	Metastatic	Stomach	colon		F94426	F94426					60	20			diploid	2	65	0.00147191	0.432572	0.272552	5.8166	MSS	0			biop1		P01972	P01970	P01975	P01972_P01970	ARID2			EGAD00001004625
POG730	34071	POG730-OCT-1	34071_T_F111556	1		0	M	65-69	Leiomyosarcoma (LMS)	SARC	Supraclavicular Mass	Soft Tissue	Metastatic	average	average		F111556	F111556					75	26			diploid	2	90	0.00431434	0.257855	0.154008	1.57076	MSS	0			biop1		P01985	P02007	P01990	P01985_P02007				EGAD00001004629
POG734	34252	POG734-OCT-2	34252_T_F112961	1		0	M	45-49	Leiomyosarcoma (LMS)	SARC	Leg	Soft Tissue	Local	average	average		F112961	F112961					54	18			diploid	2	80	0.142457	0.540713	0.453302	2.01542	MSS	0			biop1		P02091	P02026	P02094	P02091_P02026				EGAD00001004639
POG737	34115	POG737-OCT-1	34115_T_F81633	1		0	F	60-64	Pancreatic Adenocarcinoma (PAAD)	PANC	Liver	Liver	Metastatic	Pancreas	average		F81633	F81633					150	51			triploid	3	48	0.997469	0.648051	0.603244	9.31998	MSS	0			biop1		P01986	P02010	P01991	P01986_P02010				EGAD00001003740
POG739	34117	POG739-OCT-2	34117_T_F111510	1		0	M	35-39	Basal Cell Carcinoma (BCC)	BCC	Chest wall	Chest Wall	Metastatic	Not_Sun_Exposed_Skin	average	Y	F111510	F111510	POG739-PB	34117_N_F111716	F111716	F111716	83	28	57	19	diploid	2	51	0.990697	0.412536	0.279617	4.26696	MSS	0			biop1	blood1	P01988	P02012	P01992	P01988_P02012				EGAD00001004630
POG748	34120	POG748-OCT-1	34120_T_F94427-F116447	1		0	F	50-59	Breast Invasive Ductal Carcinoma (IDC)	BRCA	Liver	Liver	Metastatic	Mammary_Tissue	breast	Y	F94427-F116447	F94427	POG748-PB	34120_N_F111729	F111729	F111729	131	45	84	29	triploid	3	79	0.478589	0.737332	0.658252	11.5842	MSS	1			biop1	blood1	P01995	P02017	P02019	P01995_P02017		ARID1A,TET1		EGAD00001004631
POG751	35337	POG751-OCT-1	35337_T_F94506	1		0	M	60-64	Lung Adenocarcinoma (LUAD)	LUNG	Lung	Respiratory System	Local	Lung	lung		F94506	F94506					72	25			tetraploid	4	43	0.11399	0.683072	0.612449	3.55892	MSS	1			biop1		P02082	P02074	P02086	P02082_P02074				EGAD00001004650
POG752	35258	POG752-OCT-1	35258_T_F94507	1		0	M	60-64	Lung Adenocarcinoma (LUAD)	LUNG	Lung	Respiratory System	Local	Lung	lung		F94507	F94507					67	23			tetraploid	4	42	0.00450316	0.455702	0.251539	5.94233	MSS	0			biop1		P02083	P02058	P02087	P02083_P02058		CHD8		EGAD00001004644
POG757	34491	POG757-OCT-1	34491_T_F94508	1		0	F	55-59	Pancreatic Adenocarcinoma (PAAD)	PANC	Liver	Liver	Metastatic	Pancreas	average		F94508	F94508					70	24			tetraploid	4	59	0.00018585	0.414334	0.289341	1.98986	MSS	0			biop1		P02044	P02075	P02050	P02044_P02075				EGAD00001004642
POG760	36749	POG760-OCT-1	36749_T_F94509	1		0	F	65-69	Uveal Melanoma (UM)	UVM	Liver	Liver	Metastatic	Not_Sun_Exposed_Skin	average		F94509	F94509					51	17			diploid	2	88	8.16197e-05	0.330552	0.175809	0.72848	MSS	0			biop1		P02139	P02133	P02145	P02139_P02133				EGAD00001004667
POG764	35290	POG764-OCT-1	35290_T_F94510	1		0	M	85-89	Uveal Melanoma (UM)	UVM	Liver	Liver	Metastatic	Not_Sun_Exposed_Skin	average		F94510	F94510					110	37			diploid	2	74	0.0029568	0.382342	0.271726	0.663742	MSS	0			biop1		P02065	P02077	P02070	P02065_P02077				EGAD00001004647
POG777	36684	POG777-OCT-2	36684_T_F94428	1		0	F	60-64	Clear Cell Ovarian Cancer (CCOV)	OV	Omental Mass	Reproductive System	Metastatic	Ovary	ovary	Y	F94428	F94428	POG777-PB	36684_N_F111722	F111722	F111722	93	32	42	14	tetraploid	4	65	0.0888277	0.732108	0.649537	6.20639	MSS	1			biop1	blood1	P02122	P02125	P02131	P02122_P02125	ARID1A	ARID1A		EGAD00001004661
POG778	36621	POG778-OCT-1	36621_T_F111524	1		0	F	50-59	Breast Invasive Ductal Carcinoma (IDC)	BRCA	Lymph Node	Lymphatic System	Metastatic	Mammary_Tissue	breast		F111524	F111524					74	25			tetraploid	4	59	0.00845014	0.703281	0.596746	2.02019	MSS	0			biop1		P02119	P02107	P02129	P02119_P02107				EGAD00001004659
POG782	37013	POG782-OCT-1	37013_T_F112329-F94465	1		0	F	50-59	Breast Invasive Ductal Carcinoma (IDC)	BRCA	Breast	Breast	Local	Mammary_Tissue	breast	Y	F112329-F94465	F112329-F94465	POG782-PB	37013_N_F111721-F116449	F111721-F116449	F116449	112	38	85	29	tetraploid	4	66	0.999646	0.744222	0.663185	6.29805	MSS	0			biop1	blood1	P02155	P02173	P02162	P02155_P02173				EGAD00001004671
POG783	36509	POG783-OCT-1	36509_T_F111525	1		0	M	65-69	Fibroblastic Osteosarcoma (FIOS)	SARC	Chest wall	Chest Wall	Metastatic	average	average		F111525	F111525					68	23			diploid	2	93	0.0418519	0.531969	0.412606	2.58069	MSS	0			biop1		P02099	P02109	P02114	P02099_P02109				EGAD00001004658
POG785	36067	POG785-OCT-1	36067_T_F94494	1		0	M	55-59	Oropharynx Squamous Cell Carcinoma (OPHSC)	HNSC	Tongue	Head & Neck	Local	average	average		F94494	F94494					65	22			triploid	3	63	0.0322326	0.632569	0.583979	7.26674	MSS	0	HPV16	inverted-dup_integration	biop1		P02104	P02126	P02118	P02104_P02126				EGAD00001004655
POG792	36069	POG792-OCT-1	36069_T_F112338-F94429	1		0	F	70-74	Pancreatobiliary Ampullary Carcinoma (PAMPCA)	CHOL	Liver	Liver	Metastatic	average	colon		F112338-F94429	F112338-F94429					86	29			tetraploid	4	48	0.996555	0.432788	0.295646	11.2506	MSS	0			biop1		P02101	P02113	P02115	P02101_P02113	ARID1A			EGAD00001004657
POG794	36686	POG794-OCT-1	36686_T_F111511	1		0	F	60-64	Leiomyosarcoma (LMS)	SARC	Lymph Node	Lymphatic System	Metastatic	Pancreas	average	Y	F111511	F111511	POG794-PB	36686_N_F111715	F111715	F111715	89	30	44	15	diploid	2	90	0.946936	0.458157	0.245507	1.61813	MSS	0			biop1	blood1	P02149	P02134	P02157	P02149_P02134				EGAD00001004662
POG797	37076	POG797-OCT-1	37076_T_F94466	1		0	F	50-59	Breast Invasive Ductal Carcinoma (IDC)	BRCA	Chest wall	Chest Wall	Metastatic	Mammary_Tissue	breast	Y	F94466	F94466	POG797-PB	37076_N_F111720	F111720	F111720	81	28	65	22	triploid	3	47	5.50559e-05	0.667707	0.483153	13.7484	MSS	3			biop1	blood1	P02168	P02182	P02190	P02168_P02182				EGAD00001004674
POG799	36750	POG799-OCT-1	36750_T_F111526	1		0	M	55-59	Esophageal Adenocarcinoma (ESCA)	ESCA	Liver	Liver	Metastatic	Esophagus_Muscosa	average		F111526	F111526					75	26			triploid	3	83	0.0363771	0.581954	0.403297	10.6475	MSS	5			biop1		P02154	P02172	P02161	P02154_P02172				EGAD00001004668
POG803	37080	POG803-OCT-1	37080_T_F94511	1		0	M	70-74	Colorectal Adenocarcinoma (COADREAD)	COLO	Liver	Liver	Metastatic	Sigmoid_Colon	colon		F94511	F94511					89	30			triploid	3	69	0.000216333	0.631282	0.541171	1.94386	MSS	0			biop1		P02206	P02192	P02213	P02206_P02192		DNMT3A		EGAD00001004677
POG804	37146	POG804-OCT-1	37146_T_F112334-F94482	1		0	F	35-39	Breast Invasive Ductal Carcinoma (IDC)	BRCA	Lymph Node	Lymphatic System	Metastatic	Mammary_Tissue	breast	Y	F112334-F94482	F112334-F94482	POG804-PB	37146_N_F111728	F111728	F111728	113	39	59	20	tetraploid	4	65	0.999745	0.705728	0.631456	8.10051	MSS	0			biop1	blood1	P02205	P02193	P02212	P02205_P02193		CHD8		EGAD00001004681
POG806	36963	POG806-OCT-1	36963_T_F111557	1		0	F	Unknown	Undifferentiated Pleomorphic Sarcoma/Malignant Fibrous Histiocytoma/High-Grade Spindle Cell Sarcoma (MFH)	SARC	Groin	Soft Tissue	Local	average	average		F111557	F111557					54	18			diploid	2	99	0.000335341	0.309372	0.101737	1.55441	MSS	0			biop1		P02151	P02136	P02159	P02151_P02136				EGAD00001004670
POG810	37095	POG810-OCT-1	37095_T_F111499	1		0	F	Unknown	Thymic Carcinoma (THYC)	THYM	Lung	Respiratory System	Metastatic	average	average		F111499	F111499					87	30			diploid	2	85	8.67196e-06	0.0446818	0.0476969	1.08931	MSS	0			biop1		P02218	P02184	P02224	P02218_P02184	DNMT3A			EGAD00001004678
POG816	37619	POG816-OCT-1	37619_T_F111527	1		0	F	60-64	Breast Invasive Ductal Carcinoma (IDC)	BRCA	Breast	Breast	Local	Mammary_Tissue	breast		F111527	F111527					90	31			diploid	2	69	0.999596	0.469517	0.312661	4.41688	MSS	1			biop1		P02245	P02251	P02249	P02245_P02251				EGAD00001004688
POG819	37155	POG819-OCT-1	37155_T_F111528	1		0	F	55-59	Colorectal Adenocarcinoma (COADREAD)	COLO	Liver	Liver	Metastatic	Sigmoid_Colon	colon		F111528	F111528					78	27			diploid	2	61	0.000678663	0.438645	0.307342	3.55177	MSS	0			biop1		P02221	P02195	P02227	P02221_P02195				EGAD00001004682
POG821	37097	POG821-OCT-1	37097_T_F94430	1		0	F	40-44	Breast Invasive Ductal Carcinoma (IDC)	BRCA	Liver	Liver	Metastatic	Mammary_Tissue	breast		F94430	F94430					60	20			diploid	2	80	0.000292298	0.607399	0.445567	3.04101	MSS	1			biop1		P02200	P02196	P02208	P02200_P02196				EGAD00001004679
POG830	37620	POG830-OCT-1	37620_T_F94431	1		0	F	50-59	Breast Invasive Ductal Carcinoma (IDC)	BRCA	Sternum	Chest Wall	Metastatic	Mammary_Tissue	breast		F94431	F94431					102	35			diploid	2	95	0.000202968	0.310383	0.109655	14.0837	MSS	0			biop1		P02244	P02254	P02248	P02244_P02254		CHD8		EGAD00001004689
POG834	37840	POG834-OCT-1	37840_T_F111529	1		0	M	40-44	Peripheral T-Cell lymphoma, NOS (PTCL)	LYMP	Lymph Node	Lymphatic System	Metastatic	average	lymph_node		F111529	F111529					80	27			diploid	2	53	9.28874e-07	0.119085	0.0159476	0.108352	MSS	0			biop1		P02323	P02286	P02331	P02323_P02286				EGAD00001004696
POG846	37917	POG846-OCT-1	37917_T_F112330-F94467	1		0	F	60-64	High-Grade Serous Ovarian Cancer (HGSOC)	OV	Rectroperitoneum	Abdomen	Metastatic	Ovary	ovary	Y	F112330-F94467	F112330-F94467	POG846-PB	37917_N_F111719	F111719	F111719	101	34	45	15	triploid	3	66	0.989316	0.70605	0.628896	7.45687	MSS	1			biop1	blood1	P02321	P02304	P02329	P02321_P02304				EGAD00001004702
POG877	38063	POG877-OCT-1	38063_T_F111530	1		0	F	40-44	Lung Adenocarcinoma (LUAD)	LUNG	Lymph Node	Lymphatic System	Local	Lung	lung		F111530	F111530					80	27			triploid	3	70	0.890792	0.732104	0.633904	2.03961	MSS	0			biop1		P02363	P02346	P02367	P02363_P02346				EGAD00001004708
POG880	37970	POG880-OCT-1	37970_T_F112340-F94432	1		0	M	55-59	Cholangiocarcinoma (CHOL)	CHOL	Liver	Liver	Metastatic	Liver	liver		F112340-F94432	F112340-F94432					168	57			triploid	3	46	0.0176102	0.672627	0.683001	1.86413	MSS	0			biop1		P02364	P02341	P02368	P02364_P02341	PBRM1	IDH1		EGAD00001004706
POG884	38013	POG884-OCT-1	38013_T_F112954	1		0	F	25-29	Adenocarcinoma of the Gastroesophageal Junction (GEJ)	ESCA	Adrenal	Adrenal Gland	Metastatic	Stomach	colon	Y	F112954	F112954	POG884-PB	38013_N_D36497	D36497	D36497	64	22	73	25	tetraploid	4	43	0.00155129	0.353051	0.191816	171.985	MSI	0			biop1	blood1	P02365	P02344	P02369	P02365_P02344	ARID1A,SETD1B	DNMT1,SETD1B		EGAD00001004904
POG894	38119	POG894-OCT-1	38119_T_F112333-F94468	1		0	F	45-49	High-Grade Serous Ovarian Cancer (HGSOC)	OV	Omentum	Reproductive System	Metastatic	Ovary	ovary		F112333-F94468	F112333-F94468					160	55			tetraploid	4	34	0.998677	0.788781	0.708899	9.367	MSS	0			biop1		P02366	P02374	P02370	P02366_P02374		DNMT3A		EGAD00001004709
POG916	38505	POG916-OCT-1	38505_T_F112962	1		0	M	55-59	Pancreatic Adenocarcinoma (PAAD)	PANC	Liver	Liver	Metastatic	Pancreas	average		F112962	F112962					59	20			diploid	2	21	0.0225877	0.608599	0.478899	2.06584	MSS	0			biop1		P02428	P02422	P02438	P02428_P02422			ARID1A	EGAD00001004718
POG916	38505	POG916-OCT-2	38505_T_F112963	2	Y	492	M	55-59	Pancreatic Adenocarcinoma (PAAD)	PANC	Liver	Liver	Metastatic	Pancreas	average		F112963	F112963					44	15			diploid	2	56	0.0655247	0.452506	0.254606	4.54056	MSS	0			biop2		P02931	P02422	P02933	P02931_P02422				EGAD00001004718
POG947	39078	POG947-OCT-1	39078_T_F111505	1		0	F	40-44	Colorectal Adenocarcinoma (COADREAD)	COLO	Liver	Liver	Metastatic	Sigmoid_Colon	colon		F111505	F111505					94	32			triploid	3	73	0.000201858	0.512192	0.443501	6.55735	MSS	0			biop1		P02540	P02564	P02547	P02540_P02564	ARID1A			EGAD00001005833
POG953	39432	POG953-OCT-1	39432_T_F111497	1		0	F	45-49	Intrahepatic Cholangiocarcinoma (IHCH)	CHOL	Liver	Liver	Local	Liver	liver		F111497	F111497					120	41			diploid	2	72	0.00527776	0.39355	0.276684	1.70808	MSS	0			biop1		P02566	P02569	P02568	P02566_P02569	ARID1A,PBRM1			EGAD00001005837
POG955	39309	POG955-OCT-1	39309_T_F94513	1		0	M	70-74	Pancreatic Adenocarcinoma (PAAD)	PANC	Liver	Liver	Metastatic	Pancreas	average		F94513	F94513					62	21			diploid	2	56	0.00280536	0.69564	0.670446	3.79914	MSS	0			biop1		P02560	P02586	P02562	P02560_P02586				EGAD00001005836
POG958	39279	POG958-OCT-1	39279_T_F111547	1		0	F	30-34	Breast Invasive Ductal Carcinoma (IDC)	BRCA	Breast	Breast	Local	Mammary_Tissue	breast		F111547	F111547					68	23			tetraploid	4	76	0.0259532	0.663541	0.541367	0.95711	MSS	0			biop1		P02554	P02581	P02557	P02554_P02581				EGAD00001005834
POG960	39880	POG960-OCT-2	39880_T_F111506	1		0	F	50-59	Cancer of Unknown Primary (CUP)	MISC	Chest wall	Chest Wall	Metastatic	Ovary	ovary		F111506	F111506					48	16			diploid	2	65	0.000714895	0.373611	0.203104	3.21138	MSS	0			biop1		P02919	P02589	P02922	P02919_P02589	ARID1A			EGAD00001005840
POG970	39883	POG970-OCT-1	39883_T_F116444	1		0	M	35-39	Pancreatic Neuroendocrine Tumor (PANET)	PANC	Liver	Liver	Metastatic	Pancreas	average		F116444	F116444					73	25			diploid	2	96	0.0195085	0.23452	0.161347	0.525746	MSS	0			biop1		P02600	P02594	P02603	P02600_P02594				EGAD00001004715
POG975	39982	POG975-FF-1	39982_T_F94515	1		0	F	35-39	Adrenocortical Carcinoma (ACC)	ACC	Adrenal Gland	Adrenal Gland	Local	Adrenal_Gland	adrenal		F94515	F94515					74	25			tetraploid	4	80	0.00595047	0.545704	0.480298	5.50006	MSS	0			biop1		P02646	P02611	P02652	P02646_P02611				EGAD00001005844
POG976	40120	POG976-OCT-3	40120_T_F111531	1		0	F	50-59	Cholangiocarcinoma (CHOL)	CHOL	Liver	Liver	Metastatic	Liver	liver		F111531	F111531					111	38			triploid	3	70	0.998125	0.581401	0.492698	9.35916	MSS	0			biop1		P02987	P02627	P02990	P02987_P02627				EGAD00001005849
POG986	40168	POG986-OCT-1	40168_T_F94519	1		0	F	50-59	Lung Squamous Cell Carcinoma (LUSC)	LUNG	Liver	Liver	Metastatic	average	lung	Y	F94519	F94519	POG986-PB	40168_N_D74665	D74665	D74665	119	41	62	21	triploid	3	61	0.0011542	0.651623	0.553246	124.652	MSI	0			biop1	blood1	P02638	P02629	P02640	P02638_P02629	CHD8	CHD8,IDH2		EGAD00001005850
POG996	40489	POG996-OCT-1	40489_T_F111532	1		0	F	70-74	Breast Invasive Ductal Carcinoma (IDC)	BRCA	Liver	Liver	Metastatic	Mammary_Tissue	breast		F111532	F111532					115	39			triploid	3	74	0.168354	0.710375	0.596537	5.90246	MSS	2			biop1		P02665	P02731	P02667	P02665_P02731			DNMT1	EGAD00001004711
POG1000	40627	POG1000-OCT-1	40627_T_F111533	1		0	F	50-59	Pancreatic Adenocarcinoma (PAAD)	PANC	Pancreas	Pancreas	Local	Pancreas	average	Y	F111533	F111533	POG1000-PB	40627_N_D36500	D36500	D36500	78	27	69	24	diploid	2	60	0.00141797	0.437222	0.278699	2.34047	MSS	0			biop1	blood1	P02720	P02719	P02724	P02720_P02719				EGAD00001005762
POG1002	40723	POG1002-OCT-1	40723_T_F111512	1		0	F	45-49	Endometrioid Ovarian Cancer (EOV)	OV	Omentum	Reproductive System	Metastatic	Ovary	ovary	Y	F111512	F111512	POG1002-PB	40723_N_F111718	F111718	F111718	111	38	46	16	diploid	2	79	0.999978	0.479133	0.372901	3.6349	MSS	0			biop1	blood1	P02733	P02736	P02735	P02733_P02736				EGAD00001005859
POG1008	41529	POG1008-OCT-1	41529_T_F111507	1		0	F	55-59	Pancreatic Adenocarcinoma (PAAD)	PANC	Liver	Liver	Metastatic	Pancreas	average		F111507	F111507					92	31			diploid	2	56	0.000265546	0.513333	0.374085	1.98918	MSS	1			biop1		P02786	P02788	P02787	P02786_P02788	CHD8			EGAD00001005862
POG1014	41813	POG1014-OCT-1	41813_T_F94516	1		0	M	60-64	Oral Cavity Squamous Cell Carcinoma (OCSC)	HNSC	Neck	Head & Neck	Metastatic	average	average		F94516	F94516					96	33			pentaploid	5	58	0.655781	0.616603	0.528445	7.79249	MSS	0			biop1		P02802	P02797	P02804	P02802_P02797		DNMT1,TET3		EGAD00001005865
POG1022	42120	POG1022-OCT-1	42120_T_D74661-F48644	1		0	M	75-79	Diffuse Large B-Cell Lymphoma, NOS (DLBCLNOS)	LYMP	Skin	Skin	Metastatic	Cells_Ebvtransformed_Lymphocytes	white_blood_cells	Y	D74661-F48644	D74661-F48644	POG1022-OCT-2	42120_N_F48645	F48645	F48645	181	62			diploid	2	67	0.0105451	0.353362	0.226332	8.6358	MSS	0			biop1	biop2	P02827	P02828	P02832	P02827_P02828	TET2			EGAD00001005869
POG1026	42298	POG1026-FF-1	42298_T_F111548	1		0	F	20-24	Chordoma (CHDM)	SARC	Spinal cord	Spine	Local	Spinal_Cord	average		F111548	F111548					52	18			diploid	2	73	0.0384897	0.580504	0.483925	1.49819	MSS	0			biop1		P02837	P02846	P02840	P02837_P02846				EGAD00001005871
POG1027	42324	POG1027-OCT-1	42324_T_F111498	1		0	M	25-29	Colorectal Adenocarcinoma (COADREAD)	COLO	Liver	Liver	Metastatic	Sigmoid_Colon	average		F111498	F111498					101	34			diploid	2	52	5.87572e-05	0.215553	0.0590135	5.18897	MSS	0			biop1		P02842	P02847	P02844	P02842_P02847	ARID1A			EGAD00001005873
POG1041	43019	POG1041-FF-1	43019_T_F94518	1		0	M	Unknown	Conjunctival Melanoma (CM)	MISC	Conjunctiva	Head & Neck	Local	Not_Sun_Exposed_Skin	average		F94518	F94518					89	30			triploid	3	78	0.319707	0.751031	0.680676	3.39946	MSS	8			biop1		P02889	P02888	P02890	P02889_P02888				EGAD00001005878
POG1044	43133	POG1044-OCT-1	43133_T_F112959	1		0	F	60-64	Ovarian Epithelial Tumor (OVT)	OV	Pelvic wall	Abdomen	Metastatic	Ovary	ovary		F112959	F112959					44	15			diploid	2	66	0.00525779	0.306102	0.0836328	1.28796	MSS	0			biop1		P02891	P02899	P02892	P02891_P02899				EGAD00001005879
POG1061	44208	POG1061-OCT-2	44208_T_F111534	1		0	F	40-44	Breast Invasive Ductal Carcinoma (IDC)	BRCA	Lung	Lung	Metastatic	Mammary_Tissue	breast		F111534	F111534					93	32			diploid	2	48	0.00350884	0.749634	0.575054	1.39802	MSS	0			biop1		P02948	P02943	P02952	P02948_P02943				EGAD00001005888
POG1068	44955	POG1068-OCT-1	44955_T_F111549	1		0	F	45-49	Follicular Thyroid Cancer (THFO)	THCA	Lung	Lung	Metastatic	Thyroid	thyroid		F111549	F111549					97	33			diploid	2	70	0.000373481	0.400633	0.407326	1.70331	MSS	0			biop1		P02978	P02980	P02985	P02978_P02980				EGAD00001005891
POG1098	46821	POG1098-OCT-1	46821_T_F118228	1		0	F	65-69	Gallbladder Adenocarcinoma, NOS (GBAD)	MISC	Skin	Skin	Metastatic	Liver	liver		F118228	F118228					68	23			triploid	3	44	0.956329	0.716923	0.710361	11.1224	MSS	0			biop1		P03069	P03077	P03073	P03069_P03077			ARID1A	EGAD00001005903
POG1125	48919	POG1125-OCT-1	48919_T_D74663	1		0	M	55-59	Ewing Sarcoma (ES)	SARC	Mediastinum	Chest Wall	Metastatic	average	average		D74663	D74663					81	28			tetraploid	4	64	0.0040751	0.277	0.2	1.98611	MSS	0			biop1	blood1	B82361	B82364	B82383	B82361_B82364				EGAD00001008911
POG1154	50479	POG1154-OCT-1	50479_T_F111508	1		0	M	70-74	Hepatocellular Carcinoma (HCC)	HCC	Liver	Liver	Local	Liver	average		F111508	F111508					67	23			diploid	2	78	0.0439154	0.416734	0.224494	4.0615	MSS	0			biop1		D36070	D36088	D36073	D36070_D36088	ARID1A			EGAD00001008929
POG1172	54142	POG1172-OCT-1	54142_T_F111540	1		0	F	70-74	Plasma Cell Myeloma (PCM)	LYMP	Skin	Skin	Metastatic	Blood	white_blood_cells		F111540	F111540					76	26			diploid	2	99	0.0465766	0.470146	0.184424	6.75395	MSS	0			biop1		D85790	D85791	D85823	D85790_D85791				EGAD00001008944
POG1299	65474	POG1299-OCT-1	65474_T_F116451	1		0	M	60-64	Pancreatic Neuroendocrine Tumor (PANET)	PANC	Liver	Liver	Metastatic	Pancreas	average		F116451	F116451					75	26			diploid	2	83	0.0116783	0.184198	0.111252	1.10908	MSS	0			biop1		F111189	F111364	F111206	F111189_F111364				EGAD00001011019

## Sheet: survival
POG_ID	anonymous_patient_ID	Alive_0	advanced_disease_days_from_biopsy	death_days_from_biopsy	followup_days_from_biopsy
POG021	14891	1	-995	740
POG041	17827	0	-17		3619
POG044	18153	1	-4358	3228
POG048	18568	1	-1187	1015
POG049	18843	1	-15	258
POG051	18650	1	-14	199
POG054	18880	1	-972	518
POG056	19512	1	-2133	225
POG059	19843	1	-968	140
POG068	20794	1	-204	77
POG069	20600	1	-483	328
POG075	20800	1	-3314	628
POG084	21933	1	-3077	85
POG1000	40627	0	-25		276
POG1002	40723	1	-1336	422
POG1008	41529	1	-34	200
POG1014	41813	1	-552	130
POG1026	42298	1	-1567	1688
POG1027	42324	1	-105	98
POG1041	43019	1	-1192	949
POG1044	43133	0	-6000		1834
POG1061	44208	0	-3		1750
POG1068	44955	1	-3575	1047
POG109	23187	0	-16		3347
POG1098	46821	1	-218	39
POG111	23189	1	-515	269
POG1125	48919	1	-882	579
POG114	23239	0	-848		3299
POG1154	50479	1	215	585
POG117	23315	1	-225	845
POG1172	54142	1	-2430	171
POG123	23401	1	-23	345
POG124	23411	1	-613	399
POG127	23738	1	-179	101
POG1299	65474	0	-493		571
POG130	23674	0	-874		3284
POG137	23737	1	-41	2333
POG147	23808	1	0	1757
POG153	24177	1	-294	640
POG170	24423	1	12	705
POG184	25134	0	0		3101
POG202	25435	1	-94	233
POG204	25437	1	-27	1882
POG205	25572	1	-63	463
POG209	25426	1	-157	475
POG211	25484	0	-13		1593
POG213	25593	1	-581	343
POG216	25535	1	-217	981
POG217	25589	1	-1077	752
POG236	25604	1	-4992	464
POG237	25603	1	-61	813
POG239	25583	0	-4764		3056
POG253	25719	1	-204	289
POG254	25720	0	-111		3033
POG255	25721	1	-412	322
POG258	26066	1	-508	553
POG266	25751	1	-303	27
POG268	25752	1	-777	303
POG277	25901	1	-630	625
POG279	25980	1	-251	1318
POG295	25981	1	-193	386
POG296	26051	1	-117	21
POG303	25902	1	-18	516
POG312	25977	1	-22	1070
POG320	25990	1	-15	1589
POG323	26125	1	-138	792
POG330	30811	1	-1311	296
POG338	26416	1	-133	17
POG341	27028	1	-878	141
POG343	26465	1	-192	307
POG346	27177	1	-136	121
POG350	26852	0	-35		2926
POG352	27026	1	-146	594
POG353	27338	1	-769	1052
POG356	27034	1	-36	1292
POG357	27078	1	0	1369
POG360	27329	1	-588	97
POG373	27545	1	-332	311
POG374	27327	1	-1772	1558
POG386	27647	1	-966	536
POG387	27503	0	-39		2867
POG388	27504	1	-24	54
POG410	28126	1	-910	116
POG415	27981	1	-97	1044
POG425	28131	1	-87	222
POG446	29759	1	-1023	62
POG462	28384	0	-2029		2753
POG482	30425	1	-870	90
POG497	28638	0	-46		131
POG505	30498	1	-118	798
POG507	30221	1	-220	687
POG513	29766	1	-94	162
POG515	30000	1	-29	856
POG519	30009	0	-174		1193
POG530	30078	1	-19	871
POG554	30254	1	-295	385
POG555	30606	1	-663	1261
POG566	30784	1	-522	1194
POG569	30504	1	-139	291
POG574	30809	1	-175	583
POG580	30519	1	-20	839
POG581	30489	1	-1209	169
POG586	30616	1	-2365	455
POG588	31189	1	-99	725
POG601	30807	1	-427	8
POG604	31190	1	-275	476
POG609	30822	1	-34	506
POG615	31030	1	-49	55
POG617	31191	0	-136		949
POG625	31042	1	-19	487
POG630	31095	1	0	1835
POG631	31183	0	-231		481
POG633	31184	1	-444	155
POG637	32395	1	-292	214
POG643	32353	0	-2269		2592
POG649	32034	1	-323	567
POG650	31980	1	85	344
POG652	33373	1	-1243	387
POG656	31981	1	-56	56
POG661	32015	1	-434	1916
POG662	32559	1	-721	228
POG667	32654	1	-383	538
POG673	32572	1	-1043	118
POG680	32655	1	-248	1056
POG684	32973	1	-64	633
POG688	32398	1	-6	171
POG693	33033	1	0	1392
POG704	32971	1	0	38
POG706	32972	1	-230	310
POG707	33127	1	-707	248
POG710	33129	1	-21	141
POG712	33987	1	-644	786
POG716	33532	1	-534	1023
POG720	33480	1	-40	384
POG721	33546	1	-341	228
POG725	33740	1	-262	329
POG730	34071	1	-222	426
POG734	34252	1	-313	1288
POG739	34117	1	-484	450
POG748	34120	1	-371	724
POG751	35337	1	-104	500
POG752	35258	1	-355	96
POG757	34491	1	-33	754
POG760	36749	1	-663	1167
POG764	35290	1	-69	258
POG777	36684	1	-314	130
POG778	36621	1	-28	621
POG782	37013	1	-656	432
POG783	36509	1	-335	39
POG785	36067	1	-24	196
POG792	36069	1	-25	139
POG794	36686	1	-751	1619
POG797	37076	1	-583	637
POG799	36750	1	-19	243
POG803	37080	1	-661	195
POG804	37146	1	-423	129
POG806	36963	0	-29		2366
POG810	37095	1	-336	756
POG816	37619	1	-415	77
POG819	37155	0	-38		2348
POG821	37097	1	-313	794
POG830	37620	0	-55		2324
POG834	37840	0	-105		2305
POG846	37917	1	-2330	1287
POG877	38063	0	-26		2284
POG880	37970	1	-168	207
POG884	38013	1	-535	293
POG894	38119	1	-1680	198
POG916	38505	1	-126	567
POG947	39078	1	-170	66
POG953	39432	1	-370	804
POG955	39309	1	-42	303
POG958	39279	1	-620	727
POG960	39880	1	-569	614
POG970	39883	1	-22	350
POG975	39982	1	-287	352
POG976	40120	1	-854	314
POG986	40168	1	-72	628
POG996	40489	1	-947	380
POG1022	42120	1	-325	900
POG737	34115	1	-954	348

## Sheet: treatment
patient_id	anonymous_patient_ID	treatment_number	treatment_type	course_start_days_from_biopsy	course_duration_days	course_ongoing	drug_list
POG021	14891	1	ST	-953	114	0	CISPLATIN,GEMCITABINE
POG021	14891	2	ST	-776	47	0	PEMETREXED
POG021	14891	3	ST	-714	49	0	ERLOTINIB
POG021	14891	4	ST	-585	175	0	VINORELBINE
POG021	14891	5	ST	-210	196	0	AFATINIB
POG021	14891	6	ST	85	65	0	DOCETAXEL
POG021	14891	7	CT	199	76	0	SLC-0111
POG021	14891	8	ST	349	163	0	NIVOLUMAB
POG041	17827	1	ST	-142	0	0	TAMOXIFEN
POG041	17827	2	ST	-88	0	0	LETROZOLE
POG041	17827	3	ST	3	105	0	CARBOPLATIN,PACLITAXEL
POG044	18153	1	ST	-4332	154	0	LOMUSTINE,PROCARBAZINE,VINCRISTINE
POG044	18153	2	ST	-3380	217	0	TEMOZOLOMIDE
POG048	18568	1	CT	152	35	0	BAY 73-4506
POG048	18568	2	ST	232	63	0	DOCETAXEL,GEMCITABINE
POG048	18568	3	ST	340	90	0	DOXORUBICIN
POG049	18843	1	ST	36	174	0	CISPLATIN,CORTISONE,DOXORUBICIN,ETOPOSIDE,FLUDROCORTISONE,MITOTANE
POG049	18843	2	CT	191	0	0	SUNITINIB
POG051	18650	1	ST	-7	137	0	CISPLATIN,PEMETREXED
POG051	18650	2	ST	151	7	0	CARBOPLATIN,GEMCITABINE
POG051	18650	3		180	0	0	EVEROLIMUS
POG054	18880	1	ST	-1873	106	0	CYCLOPHOSPHAMIDE,EPIRUBICIN,FLUOROURACIL
POG054	18880	2	ST	-1732	736	0	TAMOXIFEN
POG054	18880	3	CT	-933	329	0	DOCETAXEL,RAMUCIRUMAB/PLACEBO
POG054	18880	4	ST	-584	279	0	CAPECITABINE
POG054	18880	5	ST	-280	0	0	LETROZOLE
POG054	18880	6	ST	-186	260	0	EVEROLIMUS,EXEMESTANE
POG054	18880	7	ST	89	146	0	PERTUZUMAB,TRASTUZUMAB,VINORELBINE
POG054	18880	8	ST	256	21	0	TRASTUZUMAB
POG054	18880	9	ST	297	0	0	CISPLATIN,GEMCITABINE
POG054	18880	10	ST	328	111	0	ANASTROZOLE,ERIBULIN
POG054	18880	11	ST	454	34	0	DOXORUBICIN
POG054	18880	12	ST	496	0	0	PACLITAXEL
POG056	19512	1	ST	-3200	129	0	CYCLOPHOSPHAMIDE,EPIRUBICIN,FLUOROURACIL
POG056	19512	2	ST	-2919	434	0	TAMOXIFEN
POG056	19512	3	ST	-2202	1441	0	ANASTROZOLE
POG056	19512	4	ST	-732	109	0	CAPECITABINE
POG056	19512	5	ST	-600	315	0	EXEMESTANE
POG056	19512	6	ST	-209	159	0	VINORELBINE
POG056	19512	7	ST	-39	96	0	CYCLOPHOSPHAMIDE,METHOTREXATE
POG056	19512	8	ST	76	53	0	CISPLATIN,GEMCITABINE
POG056	19512	9	ST	169	36	0	PACLITAXEL
POG059	19843	1	ST	-1989	63	0	CYCLOPHOSPHAMIDE,EPIRUBICIN
POG059	19843	2	ST	-1877	43	0	PACLITAXEL
POG059	19843	3	ST	-928	296	0	CAPECITABINE
POG059	19843	4	ST	-604	84	0	CYCLOPHOSPHAMIDE,METHOTREXATE
POG059	19843	5	ST	-448	138	0	VINORELBINE
POG059	19843	6	ST	-227	65	0	PACLITAXEL
POG059	19843	7	ST	-141	120	0	CISPLATIN,GEMCITABINE
POG068	20794	1	ST	-180	54	0	DOCETAXEL,GEMCITABINE
POG068	20794	2	ST	-116	109	0	DOXORUBICIN
POG069	20600	1	ST	-843	126	0	CISPLATIN,GEMCITABINE
POG069	20600	2	ST	-462	43	0	FLUOROURACIL
POG069	20600	3	ST	-403	180	0	FLUOROURACIL,GEMCITABINE
POG069	20600	4	ST	-20	49	0	CISPLATIN,GEMCITABINE
POG069	20600	5		67	39	0	SORAFENIB
POG069	20600	6	ST	148	42	0	FLUOROURACIL,IRINOTECAN
POG069	20600	7		268	0	0	ERLOTINIB
POG075	20800	1	ST	-3276	102	0	TEMOZOLOMIDE
POG075	20800	2	ST	-3146	84	0	TEMOZOLOMIDE
POG075	20800	3	ST	-840	312	0	TEMOZOLOMIDE
POG075	20800	4	ST	32	127	0	LOMUSTINE
POG084	21933	1	ST	-5565	63	0	CYCLOPHOSPHAMIDE,EPIRUBICIN,FLUOROURACIL
POG084	21933	2	ST	-3040	108	0	DOCETAXEL
POG084	21933	3	ST	-2942	169	0	MEDROXYPROGESTERONE
POG084	21933	4	ST	-2900	2144	0	CAPECITABINE,EXEMESTANE,GEMCITABINE,VINORELBINE
POG084	21933	5	ST	-721	92	0	LETROZOLE
POG084	21933	6	ST	-482	83	0	ERIBULIN
POG084	21933	7	ST	-288	127	0	DOXORUBICIN
POG084	21933	8	ST	-153	112	0	CISPLATIN,GEMCITABINE
POG084	21933	9	ST	-19	55	0	PACLITAXEL
POG1000	40627	1	ST	23	77	0	FLUOROURACIL,OXALIPLATIN
POG1000	40627	2	ST	114	42	0	GEMCITABINE,PACLITAXEL
POG1002	40723	1	ST	-1297	133	0	CARBOPLATIN,PACLITAXEL
POG1002	40723	2	ST	-334	196	0	CARBOPLATIN,PACLITAXEL
POG1002	40723	3	ST	55	197	0	BEVACIZUMAB,PACLITAXEL
POG1008	41529	1	CT	7	132	0	DURVALUMAB,GEMCITABINE,PACLITAXEL,TREMELIMUMAB
POG1014	41813	1	ST	-686	43	0	CISPLATIN
POG1014	41813	2	CT	-196	252	0	AVELUMAB,PF-04518600
POG1014	41813	3		87	32	0	AFATINIB
POG1022	42120	1	ST	-239	42	0	CYCLOPHOSPHAMIDE,ETOPOSIDE,PREDNISONE,RITUXIMAB,VINCRISTINE
POG1022	42120	2	ST	15	70	0	GEMCITABINE
POG1022	42120	3		105	84	0	HIGH-DOSE VITAMIN C
POG1022	42120	4	CT	221	72	0	PALBOCICLIB
POG1022	42120	5	ST	459	423	0	CYCLOPHOSPHAMIDE,ETOPOSIDE,GEMCITABINE,PREDNISONE
POG1026	42298	1	ST	-76	20	0	IMATINIB
POG1026	42298	2	ST	345	488	0	EVEROLIMUS,SORAFENIB
POG1026	42298	3	CT	944	73	0	OLAPARIB,PEMBROLIZUMAB
POG1026	42298	4	ST	1160	165	0	PALBOCICLIB
POG1026	42298	5	ST	1380	201	0	ERLOTINIB
POG1027	42324	1	ST	-84	56	0	FLUOROURACIL,LEUCOVORIN,OXALIPLATIN,PANITUMUMAB
POG1027	42324	2	ST	7	35	0	BEVACIZUMAB,FLUOROURACIL,IRINOTECAN,LEUCOVORIN
POG1041	43019	1	ST	-387	424	0	PEMBROLIZUMAB
POG1041	43019	2	ST	77	4	0	CYCLOPHOSPHAMIDE,RITUXIMAB
POG1041	43019	3	ST	95	109	0	DOXORUBICIN,ETOPOSIDE,METHOTREXATE,RITUXIMAB,VINCRISTINE
POG1044	43133	1	ST	-2530	2212	0	LETROZOLE
POG1044	43133	2	ST	-287	0	0	EXEMESTANE
POG1044	43133	3		665	451	0	TRAMETINIB
POG1044	43133	4	ST	1253	266	0	TAMOXIFEN
POG1061	44208	1	ST	-883	88	0	GOSERELIN
POG1061	44208	2	ST	-771	46	0	CYCLOPHOSPHAMIDE,DOCETAXEL
POG1061	44208	3	ST	-240	264	0	GOSERELIN
POG1061	44208	4	ST	35	186	0	GOSERELIN,LETROZOLE,PALBOCICLIB
POG1061	44208	5	ST	679	888	0	ANASTROZOLE,GOSERELIN,RIBOCICLIB
POG1068	44955	1	ST	-3623	0	0	THYROTROPIN
POG1068	44955	2	ST	140	162	0	CARBOPLATIN,PACLITAXEL
POG1068	44955	3	ST	662	336	0	LETROZOLE
POG1068	44955	4	ST	995	36	0	LENVATINIB
POG109	23187	1	ST	4	129	0	CARBOPLATIN,CISPLATIN,PACLITAXEL
POG1098	46821	1	ST	-1539	41	0	CARBOPLATIN,PACLITAXEL
POG1098	46821	2	ST	-192	196	0	CISPLATIN,GEMCITABINE
POG111	23189	1	ST	-1228	207	0	CISPLATIN,DOXORUBICIN,LEUCOVORIN,METHOTREXATE
POG111	23189	2	ST	-497	118	0	ETOPOSIDE,IFOSFAMIDE,MESNA
POG111	23189	3	ST	79	0	0	SORAFENIB
POG1125	48919	1	ST	-1312	183	0	CYCLOPHOSPHAMIDE,DOXORUBICIN,ETOPOSIDE,IFOSFAMIDE,MESNA,VINCRISTINE
POG1125	48919	2	ST	-346	403	0	CYCLOPHOSPHAMIDE,TOPOTECAN
POG1125	48919	3	ST	127	272	0	IRINOTECAN,TEMOZOLOMIDE,VINCRISTINE
POG1125	48919	4	CT	487	44	0	ETOPOSIDE,IFOSFAMIDE,MESNA
POG114	23239	1	ST	-722	0	0	DACARBAZINE
POG114	23239	2	ST	-307	1673	0	IPILIMUMAB
POG1154	50479	1		5	150	0	LENVATINIB
POG1154	50479	2	ST	155	406	0	LENVATINIB
POG117	23315	1	ST	-632	169	0	FLUOROURACIL,LEUCOVORIN,OXALIPLATIN
POG117	23315	2	ST	-204	346	0	BEVACIZUMAB,FLUOROURACIL,IRINOTECAN
POG117	23315	3	ST	163	399	0	PANITUMUMAB
POG117	23315	4	CT	686	42	0	LY3076226
POG1172	54142	1	ST	-7127	156	0	CYCLOPHOSPHAMIDE,EPIRUBICIN,FLUOROURACIL
POG1172	54142	2	ST	-6881	441	0	TAMOXIFEN
POG1172	54142	3	ST	-6370	1505	0	ANASTROZOLE
POG1172	54142	4	ST	-2373	188	0	BORTEZOMIB,CYCLOPHOSPHAMIDE,DEXAMETHASONE,MELPHALAN
POG1172	54142	5	ST	-1160	346	0	DEXAMETHASONE,LENALIDOMIDE
POG1172	54142	6	ST	-783	54	0	DEXAMETHASONE,POMALIDOMIDE
POG1172	54142	7	ST	-693	83	0	CARFILZOMIB,CYCLOPHOSPHAMIDE,DEXAMETHASONE
POG1172	54142	8	ST	-537	446	0	BORTEZOMIB,CYCLOPHOSPHAMIDE,DARATUMUMAB,DEXAMETHASONE
POG1172	54142	9	ST	-47	180	0	BELANTAMAB MAFODOTIN,BORTEZOMIB,DEXAMETHASONE,SELINEXOR
POG123	23401	1	ST	10	169	0	FLUOROURACIL,IRINOTECAN,LEUCOVORIN,OXALIPLATIN
POG123	23401	2	ST	200	27	0	CISPLATIN,GEMCITABINE
POG123	23401	3	ST	242	22	0	CARBOPLATIN,ETOPOSIDE
POG124	23411	1	ST	-473	114	0	DOCETAXEL,GEMCITABINE
POG124	23411	2	ST	-270	141	0	DOXORUBICIN
POG124	23411	3	ST	19	161	0	PAZOPANIB
POG124	23411	4		213	98	0	TRABECTEDIN
POG1299	65474	1	ST	-448	207	0	CAPECITABINE,TEMOZOLOMIDE
POG1299	65474	2	ST	-210	568	0	EVEROLIMUS
POG1299	65474	3	ST	360	204	1	LENVATINIB
POG130	23674	1	ST	-1571	149	0	CAPECITABINE,OXALIPLATIN
POG130	23674	2	ST	-594	33	0	CAPECITABINE
POG130	23674	3		85	847	0	IRBESARTAN
POG130	23674	4		939	0	0	TELMISARTAN
POG130	23674	5		972	56	0	IRBESARTAN
POG130	23674	6	ST	1173	0	0	IRINOTECAN
POG130	23674	7	ST	1273	28	0	PANITUMUMAB
POG130	23674	8		1455	129	0	IPILIMUMAB,NIVOLUMAB
POG130	23674	9		2479	242	0	IRBESARTAN
POG137	23737	1	ST	-14	76	0	LETROZOLE
POG137	23737	2	ST	159	1299	0	DOCETAXEL,PERTUZUMAB,TRASTUZUMAB
POG137	23737	3	ST	727	870	0	LETROZOLE
POG137	23737	4	ST	1496	143	0	TRASTUZUMAB
POG137	23737	5	ST	1678	63	0	DOXORUBICIN
POG137	23737	6	ST	2092	49	0	CAPECITABINE
POG147	23808	1	ST	-4284	0	0	CISPLATIN,DOCETAXEL
POG147	23808	2	ST	-3635	65	0	CARBOPLATIN,GEMCITABINE
POG147	23808	3	ST	-2667	70	0	PEMETREXED
POG147	23808	4		981	0	0	IRBESARTAN
POG147	23808	5	ST	1013	711	0	PEMBROLIZUMAB
POG153	24177	1	ST	-248	70	0	CARBOPLATIN,PACLITAXEL
POG153	24177	2	ST	111	190	0	PERTUZUMAB,TRASTUZUMAB,VINORELBINE
POG153	24177	3	ST	336	66	0	CAPECITABINE,LAPATINIB
POG170	24423	1	ST	-885	72	0	CISPLATIN,VINORELBINE
POG170	24423	2	ST	26	204	0	GEFITINIB
POG170	24423	3	ST	308	55	0	ERLOTINIB
POG170	24423	4	ST	417	71	0	CARBOPLATIN,GEMCITABINE
POG170	24423	5	ST	649	21	0	PEMETREXED
POG184	25134	1	CT	1722	1336	0	PERTUZUMAB,TRASTUZUMAB
POG202	25435	1	ST	-74	33	0	CARBOPLATIN,CISPLATIN,ETOPOSIDE
POG202	25435	2	ST	14	146	0	IRINOTECAN
POG202	25435	3	ST	76	117	0	OCTREOTIDE
POG204	25437	1	CT	-5951	30	0	CYCLOPHOSPHAMIDE,DOXORUBICIN,VINCRISTINE
POG204	25437	2	ST	9	643	0	BEVACIZUMAB,FLUOROURACIL,OXALIPLATIN
POG204	25437	3	ST	708	210	0	BEVACIZUMAB,FLUOROURACIL,IRINOTECAN
POG204	25437	4	ST	932	238	0	PANITUMUMAB
POG204	25437	5	ST	1198	70	0	FLUOROURACIL,OXALIPLATIN
POG204	25437	6	CT	1447	28	0	NERATINIB
POG205	25572	1	ST	-49	88	0	ETOPOSIDE,IFOSFAMIDE,MESNA
POG205	25572	2	ST	-27	42	0	CYCLOPHOSPHAMIDE,DOXORUBICIN,MESNA,VINCRISTINE
POG205	25572	3	ST	61	0	0	DOXORUBICIN
POG205	25572	4	ST	87	359	0	EVEROLIMUS
POG205	25572	5	ST	387	8	0	HYDROXYUREA
POG205	25572	6	ST	404	39	0	AZACITIDINE
POG211	25484	1	ST	22	109	0	DOXORUBICIN
POG211	25484	2	ST	487	181	0	DOXORUBICIN
POG211	25484	3	ST	1545	23	0	IFOSFAMIDE,MESNA
POG213	25593	1	ST	-573	301	0	CRIZOTINIB
POG213	25593	2	ST	-268	351	0	CERITINIB
POG213	25593	3		84	90	0	ALECTINIB
POG213	25593	4	CT	204	111	0	CARBOPLATIN,DURVALUMAB,PEMETREXED,TREMELIMUMAB
POG216	25535	1	ST	-203	133	0	CISPLATIN,GEMCITABINE
POG216	25535	2		380	242	0	AFATINIB
POG216	25535	3	ST	624	188	0	CISPLATIN,GEMCITABINE
POG216	25535	4	ST	867	72	0	BEVACIZUMAB,CAPECITABINE,FLUOROURACIL,IRINOTECAN
POG217	25589	1	ST	-1379	47	0	CAPECITABINE,MITOMYCIN
POG217	25589	2	CT	80	85	0	AZD5363
POG217	25589	3	ST	206	28	0	CAPECITABINE,MITOMYCIN
POG217	25589	4		290	241	0	NIVOLUMAB
POG217	25589	5		634	15	0	IRBESARTAN
POG236	25604	1	ST	-4988	87	0	BLEOMYCIN,CISPLATIN,ETOPOSIDE
POG236	25604	2	ST	22	28	0	GEMCITABINE,OXALIPLATIN
POG236	25604	3	ST	92	41	0	CAPECITABINE,IRINOTECAN
POG236	25604	4	ST	179	42	0	PACLITAXEL
POG236	25604	5	CT	246	105	0	ATEZOLIZUMAB
POG237	25603	1	ST	2	91	0	CARBOPLATIN,PACLITAXEL
POG237	25603	2	CT	259	191	0	IMGN853
POG237	25603	3	CT	448	100	0	BMS-986205,NIVOLUMAB
POG237	25603	4	ST	640	109	0	CARBOPLATIN,PACLITAXEL
POG237	25603	5	ST	784	0	0	DOXORUBICIN
POG239	25583	1	CT	176	36	0	BMS-986115
POG253	25719	1	ST	-187	266	0	BEVACIZUMAB,FLUOROURACIL,LEUCOVORIN,OXALIPLATIN
POG253	25719	2	ST	93	27	0	BEVACIZUMAB,FLUOROURACIL,IRINOTECAN,LEUCOVORIN
POG253	25719	3	ST	168	21	0	IRINOTECAN
POG254	25720	1	ST	-16	2851	0	DEGARELIX
POG254	25720	2	ST	281	2800	1	ENZALUTAMIDE
POG255	25721	1	ST	-4181	289	0	FLUTAMIDE,GOSERELIN
POG255	25721	2	ST	-2564	106	0	CYCLOPHOSPHAMIDE,EPIRUBICIN,FLUOROURACIL
POG255	25721	3	ST	-2429	1080	0	TAMOXIFEN
POG255	25721	4	ST	-1267	652	0	ANASTROZOLE
POG255	25721	5	CT	-386	56	0	BUPARLISIB/PLACEBO,FULVESTRANT
POG255	25721	6	ST	-259	217	0	CAPECITABINE
POG255	25721	7	ST	-2	107	0	PACLITAXEL
POG255	25721	8	ST	163	61	0	TRASTUZUMAB
POG255	25721	9	ST	247	42	0	GEMCITABINE,TRASTUZUMAB,VINORELBINE
POG258	26066	1	ST	-382	478	0	DOCETAXEL,GEMCITABINE
POG258	26066	2	ST	145	261	0	DACARBAZINE,DOXORUBICIN
POG258	26066	3	ST	452	56	0	GEMCITABINE,VINORELBINE
POG266	25751	1	ST	-282	72	0	CISPLATIN,GEMCITABINE
POG268	25752	1	ST	-763	546	0	LETROZOLE
POG268	25752	2	ST	-77	120	0	TAMOXIFEN
POG277	25901	1	ST	-598	687	0	GEFITINIB
POG277	25901	2	CT	117	258	0	OSIMERTINIB
POG277	25901	3	ST	384	28	0	CARBOPLATIN,GEMCITABINE
POG277	25901	4	ST	482	42	0	PEMETREXED
POG279	25980	1	ST	-1972	112	0	CYCLOPHOSPHAMIDE,EPIRUBICIN,FLUOROURACIL
POG279	25980	2	ST	-1716	1441	0	LETROZOLE
POG279	25980	3	ST	-194	116	0	CISPLATIN,GEMCITABINE
POG279	25980	4	ST	1	126	0	PACLITAXEL
POG279	25980	5	CT	218	147	0	PEMBROLIZUMAB
POG279	25980	6	CT	398	260	0	ATEZOLIZUMAB,MOXR0916
POG279	25980	7	ST	678	41	0	CAPECITABINE
POG279	25980	8	ST	749	147	0	DOCETAXEL
POG279	25980	9	ST	936	56	0	DOXORUBICIN
POG279	25980	10	CT	1114	90	0	CEDIRANIB,OLAPARIB
POG295	25981	1	ST	-843	0	0	CAPECITABINE
POG295	25981	2	ST	-794	137	0	FLUOROURACIL,LEUCOVORIN,OXALIPLATIN
POG295	25981	3	ST	-157	204	0	BEVACIZUMAB,FLUOROURACIL,IRINOTECAN,LEUCOVORIN
POG295	25981	4	ST	49	239	0	PANITUMUMAB
POG296	26051	1	ST	-1014	46	0	FLUOROURACIL,LEUCOVORIN,OXALIPLATIN
POG296	26051	2	ST	7	0	0	CAPECITABINE
POG303	25902	1	ST	-6378	5741	0	TAMOXIFEN
POG303	25902	2	ST	-2386	1095	0	ANASTROZOLE
POG303	25902	3	ST	-482	348	0	TAMOXIFEN
POG303	25902	4	ST	-16	0	0	LETROZOLE
POG303	25902	5	ST	41	42	0	CAPECITABINE
POG303	25902	6	ST	132	314	0	CISPLATIN,GEMCITABINE
POG312	25977	1	ST	0	111	0	DOCETAXEL,GEMCITABINE
POG312	25977	2	ST	299	104	0	DOXORUBICIN
POG320	25990	1	ST	-2185	252	0	TRASTUZUMAB
POG320	25990	2	ST	-2149	891	0	TAMOXIFEN
POG320	25990	3	ST	-1399	0	0	EXEMESTANE
POG320	25990	4	ST	-882	825	0	TAMOXIFEN
POG320	25990	5	ST	-838	168	0	CAPECITABINE,TRASTUZUMAB
POG320	25990	6	ST	-96	0	0	LETROZOLE
POG320	25990	7	ST	10	476	0	TRASTUZUMAB
POG320	25990	8	ST	1251	290	0	BEVACIZUMAB,CAPECITABINE,TRASTUZUMAB
POG320	25990	9	ST	1436	103	0	PERTUZUMAB
POG323	26125	1	CT	-315	135	0	CAPECITABINE,CISPLATIN
POG323	26125	2	ST	-106	91	0	PACLITAXEL,RAMUCIRUMAB
POG323	26125	3		385	297	0	PEMBROLIZUMAB
POG323	26125	4		639	43	0	NIVOLUMAB
POG323	26125	5		706	30	0	PALBOCICLIB
POG330	30811	1	ST	-1124	155	0	FLUOROURACIL,LEUCOVORIN,OXALIPLATIN
POG330	30811	2	ST	-485	0	0	BEVACIZUMAB,FLUOROURACIL,IRINOTECAN,LEUCOVORIN
POG330	30811	3	ST	-465	175	0	CAPECITABINE
POG330	30811	4	ST	-255	183	0	BEVACIZUMAB,FLUOROURACIL,LEUCOVORIN
POG338	26416	1	ST	-96	49	0	DOXORUBICIN
POG341	27028	1	ST	-3526	86	0	FLUTAMIDE,LEUPROLIDE
POG341	27028	2	ST	-1140	56	0	CISPLATIN,DOXORUBICIN
POG341	27028	3	ST	73	0	0	PAZOPANIB
POG343	26465	1	ST	-161	63	0	IPILIMUMAB
POG343	26465	2	CT	-14	56	0	NIVOLUMAB
POG343	26465	3		81	106	0	TRAMETINIB
POG343	26465	4		217	76	0	VORINOSTAT
POG346	27177	1	ST	-56	77	0	CISPLATIN,GEMCITABINE
POG352	27026	1	ST	-106	70	0	ANASTROZOLE
POG352	27026	2	ST	6	537	0	CARBOPLATIN,PACLITAXEL
POG353	27338	1	ST	-542	89	0	IMATINIB
POG353	27338	2	ST	-417	246	0	ERLOTINIB
POG356	27034	1	ST	-1747	66	0	CYCLOPHOSPHAMIDE,DOCETAXEL
POG356	27034	2	ST	-1620	1540	0	TAMOXIFEN
POG356	27034	3	ST	-3	87	0	LETROZOLE
POG356	27034	4	ST	234	850	0	CISPLATIN,GEMCITABINE
POG356	27034	5	ST	1111	75	0	CAPECITABINE
POG357	27078	1	ST	-319	160	0	CISPLATIN,GEMCITABINE
POG357	27078	2	ST	4	1244	0	FLUOROURACIL,IRINOTECAN,OXALIPLATIN
POG360	27329	1	ST	-3139	151	0	CYCLOPHOSPHAMIDE,DOCETAXEL,DOXORUBICIN
POG360	27329	2	ST	-2884	2400	0	TAMOXIFEN
POG360	27329	3	ST	-462	404	0	DOCETAXEL,PERTUZUMAB,TRASTUZUMAB
POG360	27329	4	ST	-310	196	0	LETROZOLE
POG360	27329	5	ST	-37	21	0	TRASTUZUMAB
POG360	27329	6	ST	5	63	0	CAPECITABINE,TRASTUZUMAB
POG373	27545	1	ST	-217	45	0	DOXORUBICIN
POG374	27327	1	ST	-1750	155	0	PACLITAXEL,TRASTUZUMAB
POG374	27327	2	ST	-1568	1374	0	TAMOXIFEN,TRASTUZUMAB
POG374	27327	3	ST	-636	270	0	LETROZOLE
POG374	27327	4	ST	-236	28	0	EXEMESTANE
POG374	27327	5	ST	-170	102	0	TRASTUZUMAB
POG374	27327	6	ST	645	112	0	TRASTUZUMAB
POG374	27327	7	ST	785	78	0	CISPLATIN,GEMCITABINE
POG374	27327	8	ST	987	180	0	LETROZOLE
POG374	27327	9	ST	1308	90	0	EXEMESTANE
POG374	27327	10	ST	1438	27	0	CARBOPLATIN
POG374	27327	11	ST	1503	0	0	DOXORUBICIN
POG374	27327	12	ST	1538	0	0	ANASTROZOLE
POG386	27647	1	ST	-876	1027	0	CARBOPLATIN,GEMCITABINE
POG387	27503	1	ST	-1215	106	0	CYCLOPHOSPHAMIDE,DOCETAXEL,EPIRUBICIN,FLUOROURACIL
POG387	27503	2	ST	-1043	960	0	TAMOXIFEN
POG387	27503	3	ST	-11	412	0	GOSERELIN,LETROZOLE
POG387	27503	4	ST	8	0	0	CAPECITABINE
POG387	27503	5	ST	588	364	0	LETROZOLE
POG387	27503	6	CT	1031	952	0	ALPELISIB,FULVESTRANT
POG387	27503	7	ST	2063	623	0	PAMIDRONATE
POG387	27503	8	ST	2357	0	0	ZOLEDRONIC ACID
POG387	27503	9	ST	2398	452	1	PACLITAXEL
POG387	27503	10	ST	2892	42	1	CARBOPLATIN
POG410	28126	1	ST	-883	224	0	LETROZOLE
POG410	28126	2	CT	-606	116	0	BUPARLISIB/PLACEBO,FULVESTRANT
POG410	28126	3	ST	-448	357	0	EVEROLIMUS,EXEMESTANE
POG410	28126	4	ST	52	35	0	CARBOPLATIN,GEMCITABINE
POG415	27981	1	ST	-6113	290	0	CYCLOPHOSPHAMIDE,DACTINOMYCIN,MESNA,VINCRISTINE
POG415	27981	2	ST	15	114	0	ETOPOSIDE,IFOSFAMIDE,MESNA
POG415	27981	3	ST	214	147	0	LEUCOVORIN,METHOTREXATE,TEMOZOLOMIDE
POG415	27981	4	ST	532	0	0	EVEROLIMUS,SORAFENIB
POG415	27981	5		645	137	0	PEMBROLIZUMAB
POG425	28131	1	ST	-80	84	0	PACLITAXEL
POG425	28131	2	ST	24	113	0	CYCLOPHOSPHAMIDE,DOXORUBICIN
POG425	28131	3	ST	201	0	0	CISPLATIN,GEMCITABINE
POG446	29759	1	ST	-2613	0	0	EXEMESTANE
POG446	29759	2	ST	-2568	0	0	ANASTROZOLE
POG446	29759	3	ST	-993	82	0	TAMOXIFEN
POG446	29759	4	ST	-882	0	0	EXEMESTANE
POG446	29759	5	ST	-2	31	0	PACLITAXEL
POG462	28384	1	ST	-1926	140	0	TEMOZOLOMIDE
POG482	30425	1	ST	-2115	818	0	LETROZOLE
POG482	30425	2	ST	-799	242	0	ANASTROZOLE
POG482	30425	3	ST	-554	236	0	EVEROLIMUS,EXEMESTANE
POG482	30425	4	ST	-295	288	0	CAPECITABINE
POG482	30425	5	ST	49	11	0	VINORELBINE
POG482	30425	6	ST	77	7	0	GEMCITABINE
POG497	28638	1	ST	1	23	0	CARBOPLATIN,PACLITAXEL
POG505	30498	1	ST	-41	80	0	LANREOTIDE
POG505	30498	2	ST	39	53	0	CAPECITABINE,TEMOZOLOMIDE
POG505	30498	3	ST	141	320	0	SUNITINIB
POG505	30498	4		621	120	0	EVEROLIMUS
POG507	30221	1	ST	-1728	101	0	CYCLOPHOSPHAMIDE,DOXORUBICIN,PACLITAXEL
POG507	30221	2	ST	-1612	1277	0	TAMOXIFEN
POG507	30221	3	ST	-141	105	0	PEMBROLIZUMAB
POG507	30221	4	ST	-27	119	0	CISPLATIN,GEMCITABINE
POG507	30221	5	ST	124	113	0	CAPECITABINE
POG507	30221	6	ST	286	153	0	CYCLOPHOSPHAMIDE,METHOTREXATE
POG507	30221	7	CT	497	46	0	CEDIRANIB,OLAPARIB
POG507	30221	8	ST	555	37	0	ERIBULIN
POG507	30221	9	ST	603	21	0	DOXORUBICIN
POG513	29766	1	ST	-73	57	0	FLUOROURACIL,IRINOTECAN,LEUCOVORIN
POG513	29766	2	ST	77	0	0	OXALIPLATIN,RALTITREXED
POG513	29766	3	ST	85	21	0	MEGESTROL
POG515	30000	1	ST	-2	123	0	CARBOPLATIN,CISPLATIN,ETOPOSIDE
POG515	30000	2	ST	383	113	0	CARBOPLATIN,IRINOTECAN
POG515	30000	3	ST	594	84	0	CYCLOPHOSPHAMIDE,DOXORUBICIN,VINCRISTINE
POG515	30000	4	ST	733	32	0	TOPOTECAN
POG515	30000	5		784	56	0	NIVOLUMAB
POG519	30009	1	ST	-223	42	0	PEMBROLIZUMAB
POG519	30009	2	ST	-112	67	0	CISPLATIN,CYCLOPHOSPHAMIDE,DOXORUBICIN
POG519	30009	3	ST	163	28	0	CISPLATIN
POG519	30009	4	ST	525	0	0	CISPLATIN,PACLITAXEL
POG519	30009	5	ST	567	0	0	CARBOPLATIN,PACLITAXEL
POG519	30009	6	ST	639	42	0	GENETAXYL,PEMBROLIZUMAB
POG519	30009	7		721	57	0	PEMETREXED,SUNITINIB
POG519	30009	8	ST	805	64	0	CISPLATIN,CYCLOPHOSPHAMIDE,DOXORUBICIN
POG519	30009	9	ST	885	36	0	BEVACIZUMAB,PEMBROLIZUMAB
POG519	30009	10		962	231	0	PALBOCICLIB
POG530	30078	1	ST	-49	28	0	DOCETAXEL,GEMCITABINE
POG530	30078	2	ST	16	326	0	CYCLOPHOSPHAMIDE,DOXORUBICIN,ETOPOSIDE,IFOSFAMIDE,MESNA,VINCRISTINE
POG530	30078	3	ST	503	116	0	CYCLOPHOSPHAMIDE,TOPOTECAN
POG530	30078	4	ST	666	106	0	IRINOTECAN,TEMOZOLOMIDE,VINCRISTINE
POG530	30078	5	ST	822	3	0	ETOPOSIDE,IFOSFAMIDE,MESNA
POG554	30254	1	ST	-201	28	0	ETOPOSIDE
POG554	30254	2	ST	-103	28	0	CARBOPLATIN
POG554	30254	3	ST	37	32	0	TEMOZOLOMIDE
POG554	30254	4	ST	139	119	0	BEVACIZUMAB,LOMUSTINE
POG555	30606	1	ST	-648	197	0	LETROZOLE
POG555	30606	2	ST	-150	56	0	EVEROLIMUS,EXEMESTANE
POG555	30606	3	ST	-64	119	0	CAPECITABINE
POG555	30606	4	ST	186	343	0	LETROZOLE
POG555	30606	5		186	692	0	PALBOCICLIB
POG555	30606	6	ST	972	112	0	PACLITAXEL
POG555	30606	7	ST	1126	84	0	CISPLATIN,GEMCITABINE
POG566	30784	1	ST	-501	120	0	CARBOPLATIN,PACLITAXEL
POG566	30784	2	ST	6	105	0	CARBOPLATIN,PACLITAXEL
POG566	30784	3	ST	341	127	0	CARBOPLATIN
POG566	30784	4		509	67	0	OLAPARIB
POG566	30784	5	ST	634	239	0	DOXORUBICIN
POG566	30784	6	ST	927	70	0	GEMCITABINE
POG566	30784	7	ST	1011	84	0	CYCLOPHOSPHAMIDE
POG566	30784	8	ST	1144	4	0	TOPOTECAN
POG569	30504	1	ST	-221	40	0	CAPECITABINE
POG569	30504	2	ST	-110	70	0	FLUOROURACIL,LEUCOVORIN,OXALIPLATIN
POG569	30504	3	ST	71	98	0	BEVACIZUMAB,FLUOROURACIL,IRINOTECAN,LEUCOVORIN
POG574	30809	1	ST	-3900	1085	0	CHLORAMBUCIL
POG574	30809	2	ST	-2167	83	0	FLUDARABINE,RITUXIMAB
POG574	30809	3	ST	-2112	56	0	FLUDARABINE
POG574	30809	4	ST	-1468	111	0	BENDAMUSTINE
POG574	30809	5	ST	-131	411	0	NIVOLUMAB
POG574	30809	6		97	0	0	IRBESARTAN
POG574	30809	7	ST	175	47	0	IPILIMUMAB
POG574	30809	8	ST	381	83	0	CARBOPLATIN,PACLITAXEL
POG574	30809	9		512	0	0	COBIMETINIB,PEMBROLIZUMAB
POG580	30519	1	ST	-913	104	0	CYCLOPHOSPHAMIDE,DOXORUBICIN,PACLITAXEL
POG580	30519	2	ST	-789	726	0	ANASTROZOLE
POG580	30519	3	ST	2	389	0	CAPECITABINE
POG580	30519	4	ST	429	169	0	CISPLATIN,GEMCITABINE
POG580	30519	5	ST	689	28	0	ERIBULIN
POG580	30519	6	ST	779	0	0	CAPECITABINE
POG580	30519	7		815	0	0	PEMBROLIZUMAB
POG581	30489	1	ST	-2032	371	0	INTERFERON
POG581	30489	2	CT	-1119	112	0	DACARBAZINE/PLACEBO,NIVOLUMAB/PLACEBO
POG581	30489	3	ST	-979	21	0	IPILIMUMAB
POG581	30489	4	ST	-873	591	0	PEMBROLIZUMAB
POG581	30489	5	ST	124	0	0	CARBOPLATIN,PACLITAXEL
POG586	30616	1	ST	-671	385	0	LEUPROLIDE
POG586	30616	2	ST	-257	116	0	CARBOPLATIN,CISPLATIN,VINORELBINE
POG588	31189	1	ST	67	49	0	CAPECITABINE
POG588	31189	2	ST	158	561	0	VINORELBINE
POG588	31189	3	ST	613	91	0	DOCETAXEL
POG601	30807	1	ST	-940	71	0	CISPLATIN,VINORELBINE
POG601	30807	2	ST	-765	38	0	CISPLATIN,ETOPOSIDE
POG601	30807	3	ST	-527	120	0	ERLOTINIB
POG601	30807	4	ST	-227	214	0	NIVOLUMAB
POG604	31190	1	ST	-3188	72	0	CYCLOPHOSPHAMIDE,DOXORUBICIN
POG604	31190	2	ST	-3095	62	0	DOCETAXEL,TRASTUZUMAB
POG604	31190	3	ST	-3013	273	0	TRASTUZUMAB
POG604	31190	4	ST	-2906	1650	0	TAMOXIFEN
POG604	31190	5	ST	-1841	35	0	EXEMESTANE
POG604	31190	6	ST	-1134	858	0	LETROZOLE
POG604	31190	7	CT	-246	212	0	ATEZOLIZUMAB/PLACEBO,PACLITAXEL
POG604	31190	8	ST	-21	47	0	CAPECITABINE
POG604	31190	9	ST	55	49	0	CISPLATIN,GEMCITABINE
POG604	31190	10		126	68	0	SUNITINIB
POG604	31190	11	ST	257	80	0	ERIBULIN
POG604	31190	12	ST	358	35	0	DOXORUBICIN
POG609	30822	1	ST	34	63	0	CARBOPLATIN,PEMETREXED
POG609	30822	2	ST	133	336	0	PEMETREXED
POG609	30822	3	ST	492	0	0	NIVOLUMAB
POG615	31030	1	ST	-715	174	0	CYCLOPHOSPHAMIDE,DOXORUBICIN,MESNA,VINCRISTINE
POG615	31030	2	ST	-702	179	0	CYCLOPHOSPHAMIDE,ETOPOSIDE,IFOSFAMIDE,MESNA
POG615	31030	3	ST	-256	149	0	IRINOTECAN,VINCRISTINE
POG617	31191	1	ST	914	0	0	CAPECITABINE,TEMOZOLOMIDE
POG625	31042	1	ST	-1696	60	0	CYCLOPHOSPHAMIDE
POG625	31042	2	ST	-532	119	0	CARBOPLATIN,PACLITAXEL
POG625	31042	3	ST	8	98	0	CAPECITABINE
POG625	31042	4	ST	170	131	0	CISPLATIN,GEMCITABINE
POG625	31042	5	CT	335	43	0	BMS-986205,NIVOLUMAB
POG625	31042	6	ST	408	53	0	ERIBULIN
POG625	31042	7	ST	476	0	0	DOXORUBICIN
POG631	31183	1	ST	-190	149	0	DOXORUBICIN
POG631	31183	2	ST	9	102	0	DOCETAXEL,GEMCITABINE
POG631	31183	3	ST	146	104	0	IFOSFAMIDE,MESNA
POG631	31183	4		282	136	0	OLAPARIB
POG631	31183	5	CT	447	28	0	CX-5461
POG633	31184	1	ST	-378	64	0	IPILIMUMAB
POG633	31184	2		-276	163	0	PEMBROLIZUMAB
POG633	31184	3	ST	-48	21	0	CARBOPLATIN,PACLITAXEL
POG633	31184	4	ST	12	0	0	DACARBAZINE
POG633	31184	5		107	0	0	COBIMETINIB
POG637	32395	1		154	27	0	PEMBROLIZUMAB
POG643	32353	1	ST	48	373	0	TEMOZOLOMIDE
POG643	32353	2	ST	630	352	0	VEMURAFENIB
POG643	32353	3	ST	1010	314	0	DABRAFENIB
POG643	32353	4	ST	1407	198	0	DABRAFENIB,TRAMETINIB
POG643	32353	5	ST	1876	738	1	BEVACIZUMAB
POG643	32353	6	CT	2375	84	0	ATEZOLIZUMAB
POG643	32353	7	ST	2654	0	1	LOMUSTINE
POG649	32034	1	ST	-1356	179	0	TAMOXIFEN
POG649	32034	2	ST	-1119	131	0	LETROZOLE
POG649	32034	3	ST	-252	107	0	EVEROLIMUS,EXEMESTANE
POG649	32034	4	ST	-131	0	0	TAMOXIFEN
POG649	32034	5	ST	21	170	0	CAPECITABINE
POG649	32034	6		239	112	0	PALBOCICLIB
POG650	31980	1	CT	104	176	0	PEMBROLIZUMAB
POG652	33373	1	ST	-3086	29	0	CISPLATIN
POG652	33373	2	ST	-1980	106	0	CARBOPLATIN,PACLITAXEL
POG652	33373	3	ST	-1187	112	0	CARBOPLATIN,PACLITAXEL
POG652	33373	4	CT	-441	340	0	ATEZOLIZUMAB
POG652	33373	5	CT	17	42	0	MONALIZUMAB
POG652	33373	6	ST	94	119	0	BEVACIZUMAB,CARBOPLATIN
POG661	32015	1	ST	-2607	0	0	LETROZOLE
POG661	32015	2	ST	-396	75	0	LETROZOLE
POG661	32015	3	ST	65	48	0	EVEROLIMUS,EXEMESTANE
POG661	32015	4	ST	137	42	0	CAPECITABINE
POG661	32015	5	ST	288	1184	0	PEMBROLIZUMAB
POG661	32015	6	ST	681	0	0	IPILIMUMAB
POG661	32015	7	ST	1297	67	0	NIVOLUMAB
POG661	32015	8	ST	1464	107	0	ALPELISIB
POG661	32015	9	ST	1572	82	0	CYCLOPHOSPHAMIDE,EPIRUBICIN
POG661	32015	10	ST	1843	43	0	PACLITAXEL
POG662	32559	1	ST	-696	107	0	DOXORUBICIN,IFOSFAMIDE,MESNA
POG662	32559	2		-126	105	0	PAZOPANIB
POG662	32559	3	ST	104	35	0	VORINOSTAT
POG667	32654	1	ST	-988	50	0	CAPECITABINE,MITOMYCIN
POG667	32654	2	ST	-94	48	0	CAPECITABINE,CISPLATIN
POG667	32654	3	ST	103	112	0	CARBOPLATIN,PACLITAXEL
POG667	32654	4	ST	354	65	0	CAPECITABINE,CISPLATIN
POG667	32654	5	ST	494	0	0	IRINOTECAN
POG673	32572	1	ST	-1224	137	0	IMIQUIMOD
POG680	32655	1	ST	-1428	159	0	FLUDARABINE,RITUXIMAB
POG680	32655	2	ST	-839	31	0	CYCLOPHOSPHAMIDE,PREDNISONE,VINCRISTINE
POG680	32655	3	ST	-766	200	0	BENDAMUSTINE,RITUXIMAB
POG680	32655	4	ST	4	29	0	CISPLATIN,FLUOROURACIL
POG680	32655	5	ST	40	918	0	PEMBROLIZUMAB
POG680	32655	6	ST	557	0	0	CHLORAMBUCIL
POG680	32655	7	ST	657	142	0	IBRUTINIB
POG680	32655	8	ST	980	42	0	IPILIMUMAB
POG684	32973	1	ST	-2554	84	0	CYCLOPHOSPHAMIDE,DOCETAXEL,EPIRUBICIN,FLUOROURACIL
POG684	32973	2	ST	-2367	918	0	ANASTROZOLE
POG684	32973	3	ST	-1338	980	0	TAMOXIFEN
POG684	32973	4	ST	-30	430	0	LETROZOLE
POG684	32973	5		76	315	0	PALBOCICLIB
POG684	32973	6	ST	476	0	0	CAPECITABINE
POG684	32973	7	ST	512	43	0	PACLITAXEL
POG688	32398	1	ST	-288	148	0	CYCLOPHOSPHAMIDE,DOCETAXEL,DOXORUBICIN
POG688	32398	2	ST	24	45	0	CISPLATIN,GEMCITABINE
POG688	32398	3	ST	136	0	0	TAMOXIFEN
POG688	32398	4	ST	162	0	0	EVEROLIMUS,EXEMESTANE
POG693	33033	1	ST	-676	66	0	CARBOPLATIN,PACLITAXEL
POG693	33033	2	CT	87	274	0	ENMD-2076
POG693	33033	3	ST	1076	119	0	CARBOPLATIN,DOXORUBICIN
POG706	32972	1	ST	-176	210	0	BEVACIZUMAB,FLUOROURACIL,IRINOTECAN,LEUCOVORIN
POG706	32972	2	ST	48	154	0	FLUOROURACIL,LEUCOVORIN,OXALIPLATIN
POG707	33127	1	ST	-611	21	0	RITUXIMAB
POG707	33127	2	ST	-338	106	0	CYCLOPHOSPHAMIDE,DOXORUBICIN,PREDNISONE,RITUXIMAB,VINCRISTINE
POG707	33127	3	ST	2	147	0	CYCLOPHOSPHAMIDE,DEXAMETHASONE,ETOPOSIDE,PREDNISONE
POG707	33127	4	ST	169	7	0	GEMCITABINE
POG710	33129	1	CT	6	98	0	DURVALUMAB,GEMCITABINE,PACLITAXEL,TREMELIMUMAB
POG710	33129	2	ST	126	1	0	CAPECITABINE,OXALIPLATIN
POG712	33987	1	ST	-586	703	0	FLUOROURACIL,LEUCOVORIN,OXALIPLATIN
POG712	33987	2	ST	139	408	0	BEVACIZUMAB,CAPECITABINE
POG712	33987	3	ST	568	118	0	CAPECITABINE,IRINOTECAN
POG716	33532	1	ST	-2478	1697	0	ANASTROZOLE
POG716	33532	2	ST	-2206	63	0	CYCLOPHOSPHAMIDE,DOCETAXEL
POG716	33532	3	ST	-1590	63	0	CYCLOPHOSPHAMIDE,DOXORUBICIN
POG716	33532	4	ST	-723	169	0	CYCLOPHOSPHAMIDE,FLUOROURACIL,METHOTREXATE
POG716	33532	5	ST	-507	281	0	CAPECITABINE
POG716	33532	6	CT	-176	98	0	BMS-986205,NIVOLUMAB
POG716	33532	7	CT	-23	29	0	CFI-402257
POG716	33532	8	ST	61	22	0	CISPLATIN
POG716	33532	9	ST	182	528	0	CISPLATIN,GEMCITABINE
POG716	33532	10	ST	724	86	0	ERIBULIN
POG716	33532	11	CT	851	22	0	MK-0482
POG720	33480	1	ST	12	71	0	BEVACIZUMAB,FLUOROURACIL,LEUCOVORIN,OXALIPLATIN
POG720	33480	2	ST	96	56	0	FLUOROURACIL,IRINOTECAN
POG720	33480	3	CT	196	28	0	DURVALUMAB,TREMELIMUMAB
POG721	33546	1	ST	-300	124	0	CYCLOPHOSPHAMIDE,DOXORUBICIN,ETOPOSIDE,METHOTREXATE,RITUXIMAB,VINCRISTINE
POG721	33546	2	ST	-92	23	0	ETOPOSIDE
POG721	33546	3	ST	-43	92	0	CISPLATIN,CYTARABINE,METHOTREXATE
POG721	33546	4	CT	77	51	0	AGS67E,PEGFILGRASTIM
POG725	33740	1	ST	-196	140	0	CAPECITABINE,CISPLATIN
POG725	33740	2	ST	-15	56	0	IRINOTECAN
POG725	33740	3	ST	62	145	0	PACLITAXEL,RAMUCIRUMAB
POG725	33740	4		222	19	0	NIVOLUMAB
POG730	34071	1	ST	3	27	0	DOCETAXEL,GEMCITABINE
POG730	34071	2	ST	84	49	0	PAZOPANIB
POG730	34071	3	ST	188	93	0	CARBOPLATIN,ETOPOSIDE,VINCRISTINE
POG734	34252	1	CT	-244	461	0	DEXRAZOXANE,DOXORUBICIN,FILGRASTIM,OLARATUMAB/PLACEBO
POG734	34252	2	ST	239	46	0	IFOSFAMIDE,MESNA
POG734	34252	3	ST	730	292	0	DOCETAXEL,GEMCITABINE
POG737	34115	1	ST	-927	885	0	FLUOROURACIL,IRINOTECAN,OXALIPLATIN
POG737	34115	2	ST	-29	153	0	GEMCITABINE
POG737	34115	3	ST	144	51	0	CISPLATIN,GEMCITABINE
POG737	34115	4	ST	228	42	0	FLUOROURACIL,IRINOTECAN,LEUCOVORIN
POG737	34115	5		287	0	0	OLAPARIB
POG739	34117	1	ST	349	100	0	VISMODEGIB
POG748	34120	1	ST	-4032	1389	0	TAMOXIFEN
POG748	34120	2	ST	-1987	1617	0	LETROZOLE
POG748	34120	3	ST	-295	165	0	EVEROLIMUS,EXEMESTANE
POG748	34120	4	ST	-4	396	0	CAPECITABINE
POG748	34120	5	ST	440	260	0	PACLITAXEL,PAMIDRONATE
POG748	34120	6	ST	713	7	0	GEMCITABINE
POG751	35337	1	ST	43	266	0	CARBOPLATIN,PEMETREXED
POG751	35337	2	ST	337	85	0	NIVOLUMAB
POG752	35258	1	CT	-258	259	0	CISPLATIN,PEMETREXED,SELUMETINIB
POG752	35258	2	ST	42	0	0	NIVOLUMAB
POG757	34491	1	CT	6	448	0	DURVALUMAB,GEMCITABINE,PACLITAXEL,TREMELIMUMAB
POG757	34491	2	ST	506	143	0	FLUOROURACIL,IRINOTECAN,OXALIPLATIN
POG760	36749	1	ST	-122	171	0	PEMBROLIZUMAB
POG764	35290	1	ST	-13	126	0	PEMBROLIZUMAB
POG764	35290	2		132	63	0	TRAMETINIB
POG777	36684	1	ST	-4519	147	0	CYCLOPHOSPHAMIDE,DOXORUBICIN,PACLITAXEL
POG777	36684	2	ST	-4254	852	0	TAMOXIFEN
POG777	36684	3	ST	-2365	1764	0	LETROZOLE
POG777	36684	4	ST	-566	56	0	CARBOPLATIN,DOXORUBICIN
POG777	36684	5	ST	-298	159	0	CARBOPLATIN,PACLITAXEL
POG777	36684	6	ST	1	56	0	CARBOPLATIN,DOXORUBICIN
POG778	36621	1	ST	-2535	63	0	CYCLOPHOSPHAMIDE,DOCETAXEL
POG778	36621	2	ST	-2435	2363	0	TAMOXIFEN
POG778	36621	3	ST	-8	412	0	GOSERELIN,LETROZOLE
POG778	36621	4	ST	-8	412	0	PALBOCICLIB
POG778	36621	5	ST	419	70	0	CAPECITABINE
POG778	36621	6	ST	517	58	0	CISPLATIN,GEMCITABINE
POG782	37013	1	ST	-642	209	0	TAMOXIFEN
POG782	37013	2	CT	-348	286	0	FULVESTRANT,RIBOCICLIB/PLACEBO
POG782	37013	3	ST	-34	0	0	LETROZOLE
POG782	37013	4	ST	26	154	0	PACLITAXEL
POG782	37013	5	ST	230	134	0	CAPECITABINE
POG782	37013	6	ST	363	0	0	EXEMESTANE
POG782	37013	7	ST	422	0	0	DOXORUBICIN
POG783	36509	1	ST	-315	42	0	CISPLATIN,DOXORUBICIN
POG785	36067	1	ST	-827	710	0	CISPLATIN
POG785	36067	2	ST	9	35	0	FLUOROURACIL,LEUCOVORIN
POG785	36067	3	CT	120	56	0	DURVALUMAB,TREMELIMUMAB
POG792	36069	1	ST	-7063	114	0	CYCLOPHOSPHAMIDE,DOXORUBICIN,FLUOROURACIL
POG792	36069	2	ST	-6925	2107	0	TAMOXIFEN
POG792	36069	3	ST	-233	169	0	GEMCITABINE
POG792	36069	4	ST	41	42	0	GEMCITABINE
POG792	36069	5	ST	41	42	0	ABRAXANE
POG792	36069	6		105	14	0	NIVOLUMAB
POG794	36686	1	ST	-478	1906	0	DOCETAXEL,GEMCITABINE
POG797	37076	1	ST	-1058	121	0	CYCLOPHOSPHAMIDE,DOXORUBICIN,PACLITAXEL,TRASTUZUMAB
POG797	37076	2	ST	-918	254	0	TRASTUZUMAB
POG797	37076	3	ST	-917	310	0	TAMOXIFEN
POG797	37076	4	ST	-546	966	0	TRASTUZUMAB
POG797	37076	5	ST	457	69	0	CAPECITABINE
POG797	37076	6	ST	457	69	0	LAPATINIB
POG797	37076	7	ST	552	36	0	DOXORUBICIN
POG799	36750	1	ST	7	149	0	CAPECITABINE,CISPLATIN,TRASTUZUMAB
POG799	36750	2	ST	193	27	0	PACLITAXEL,RAMUCIRUMAB
POG803	37080	1	ST	-576	14	0	BEVACIZUMAB,FLUOROURACIL,LEUCOVORIN,OXALIPLATIN
POG803	37080	2	ST	-548	113	0	BEVACIZUMAB,FLUOROURACIL,IRINOTECAN,LEUCOVORIN
POG803	37080	3	ST	-288	211	0	BEVACIZUMAB,CAPECITABINE,IRINOTECAN
POG803	37080	4	CT	11	57	0	DURVALUMAB,TREMELIMUMAB
POG804	37146	1	ST	-362	377	0	CISPLATIN,GEMCITABINE
POG804	37146	2	CT	-70	23	0	ATEZOLIZUMAB,MOXR0916
POG804	37146	3	ST	31	70	0	PACLITAXEL
POG806	36963	1	ST	10	113	0	DOXORUBICIN,IFOSFAMIDE,MESNA
POG810	37095	1	ST	-1350	72	0	CISPLATIN,ETOPOSIDE
POG810	37095	2	ST	232	166	0	SUNITINIB
POG810	37095	3		409	204	0	PEMBROLIZUMAB
POG816	37619	1	ST	-399	179	0	LETROZOLE
POG816	37619	2	ST	-31	79	0	CARBOPLATIN,GEMCITABINE
POG819	37155	1	ST	-453	70	0	FLUOROURACIL,LEUCOVORIN,OXALIPLATIN
POG819	37155	2	ST	45	398	0	BEVACIZUMAB,CAPECITABINE,IRINOTECAN
POG819	37155	3	CT	552	1817	1	ATEZOLIZUMAB
POG821	37097	1	ST	-244	520	0	PACLITAXEL,PAMIDRONATE
POG821	37097	2	ST	-20	524	0	ANASTROZOLE,GOSERELIN
POG821	37097	3		20	549	0	PALBOCICLIB
POG821	37097	4	ST	615	86	0	CAPECITABINE
POG830	37620	1	ST	-5546	148	0	CYCLOPHOSPHAMIDE,EPIRUBICIN,FLUOROURACIL
POG830	37620	2	ST	-5363	1272	0	TAMOXIFEN
POG830	37620	3	ST	-21	0	0	LETROZOLE
POG830	37620	4	ST	-1	1328	0	EXEMESTANE,PALBOCICLIB
POG830	37620	5		6	1296	0	PALBOCICLIB
POG830	37620	6	CT	1377	365	0	FULVESTRANT,IPATASERTIB
POG830	37620	7	ST	1789	22	0	CAPECITABINE
POG830	37620	8	CT	1866	268	0	ATEZOLIZUMAB,INAVOLISIB
POG830	37620	9	ST	2229	7	0	CISPLATIN,GEMCITABINE
POG834	37840	1	ST	-58	0	0	CYCLOPHOSPHAMIDE,DOXORUBICIN,PREDNISONE,VINCRISTINE
POG834	37840	2	ST	-37	71	0	CISPLATIN,DEXAMETHASONE,GEMCITABINE
POG834	37840	3	ST	52	83	0	ISTODAX
POG834	37840	4	ST	141	0	0	METHOTREXATE
POG834	37840	5	ST	253	5	0	BUSULFAN,CYCLOPHOSPHAMIDE
POG846	37917	1	ST	-2305	130	0	CARBOPLATIN,PACLITAXEL
POG846	37917	2	ST	-1919	23	0	LETROZOLE
POG846	37917	3	ST	-1241	0	0	CARBOPLATIN
POG846	37917	4	ST	-960	168	0	AVELUMAB
POG846	37917	5	ST	161	565	0	PALBOCICLIB
POG846	37917	6	ST	978	0	0	CYCLOPHOSPHAMIDE
POG846	37917	7	ST	1072	28	0	DOXORUBICIN
POG877	38063	1	ST	-16	1023	0	CRIZOTINIB
POG877	38063	2	ST	1024	1259	1	ALECTINIB
POG880	37970	1	ST	-121	63	0	CARBOPLATIN,PACLITAXEL
POG880	37970	2	CT	43	112	0	DURVALUMAB,TREMELIMUMAB
POG880	37970	3	ST	191	0	0	FLUOROURACIL
POG884	38013	1	ST	-631	14	0	CISPLATIN,EPIRUBICIN,FLUOROURACIL
POG884	38013	2	ST	-520	423	0	FLUOROURACIL,IRINOTECAN,LEUCOVORIN
POG884	38013	3		140	145	0	IRBESARTAN
POG894	38119	1	ST	-1675	115	0	CARBOPLATIN,PACLITAXEL
POG894	38119	2	ST	-1530	0	0	MEGESTROL
POG894	38119	3	ST	-428	42	0	CARBOPLATIN,PACLITAXEL
POG894	38119	4	ST	-365	468	0	CISPLATIN
POG894	38119	5	ST	104	0	0	DOXORUBICIN
POG916	38505	1	ST	-87	298	0	FLUOROURACIL,IRINOTECAN,OXALIPLATIN
POG916	38505	2	ST	234	28	0	GEMCITABINE
POG916	38505	3		280	182	0	AFATINIB
POG947	39078	1	ST	-152	157	0	BEVACIZUMAB,FLUOROURACIL,IRINOTECAN,LEUCOVORIN
POG947	39078	2	ST	43	0	0	FLUOROURACIL,OXALIPLATIN
POG953	39432	1	ST	-322	496	0	CISPLATIN,GEMCITABINE
POG953	39432	2	CT	279	29	0	PALBOCICLIB
POG953	39432	3	ST	364	70	0	FLUOROURACIL,IRINOTECAN,LEUCOVORIN
POG953	39432	4	CT	489	91	0	CFI-402257
POG953	39432	5	ST	719	60	0	FLUOROURACIL,LEUCOVORIN,OXALIPLATIN
POG955	39309	1	CT	7	189	0	DURVALUMAB,GEMCITABINE,PACLITAXEL,TREMELIMUMAB
POG955	39309	2	CT	226	28	0	PALBOCICLIB
POG958	39279	1	ST	-381	0	0	TAMOXIFEN
POG958	39279	2	ST	-318	941	0	GOSERELIN,LETROZOLE
POG958	39279	3	ST	448	161	0	EVEROLIMUS,EXEMESTANE
POG958	39279	4	ST	633	62	0	CAPECITABINE
POG960	39880	1	ST	-511	904	0	CARBOPLATIN,PACLITAXEL
POG970	39883	1	ST	3	165	0	CAPECITABINE,TEMOZOLOMIDE
POG970	39883	2	ST	220	0	0	YTTRIUM-90
POG970	39883	3	ST	277	25	0	EVEROLIMUS
POG970	39883	4	ST	331	1	0	CISPLATIN,ETOPOSIDE
POG975	39982	1	ST	-240	401	0	CISPLATIN,DOXORUBICIN,ETOPOSIDE,MITOTANE
POG975	39982	2	CT	194	14	0	AVELUMAB,DEBIO-1143
POG975	39982	3	CT	278	0	0	CFI-402257
POG975	39982	4		325	0	0	OLAPARIB,TEMOZOLOMIDE
POG976	40120	1	ST	-762	154	0	GEMCITABINE
POG976	40120	2	ST	-422	364	0	CISPLATIN,GEMCITABINE
POG976	40120	3	ST	175	0	0	FLUOROURACIL,IRINOTECAN,LEUCOVORIN
POG986	40168	1	ST	1	295	0	PEMBROLIZUMAB
POG986	40168	2	ST	317	105	0	CARBOPLATIN,GEMCITABINE,PEMETREXED
POG986	40168	3	ST	446	63	0	DOCETAXEL
POG986	40168	4	ST	551	48	0	ERLOTINIB
POG996	40489	1	ST	-819	71	0	CYCLOPHOSPHAMIDE,DOXORUBICIN,PACLITAXEL
POG996	40489	2	ST	-736	42	0	DOCETAXEL
POG996	40489	3	ST	-644	545	0	LETROZOLE
POG996	40489	4	ST	-7	293	0	LETROZOLE
POG996	40489	5	ST	0	0	0	CAPECITABINE
POG996	40489	6	ST	57	308	0	PACLITAXEL,PAMIDRONATE,PERTUZUMAB,TRASTUZUMAB,VINORELBINE
POG996	40489	7	ST	351	21	0	TRASTUZUMAB

## Sheet: immune
POG_ID	tumour_original_source	B_cell_memory_score	B_cell_naive_score	Dendritic_cell_activated_score	Dendritic_cell_resting_score	Eosinophil_score	Macrophages_m0_score	Macrophages_m1_score	Macrophages_m2_score	Mast_cell_activated_score	Mast_cell_resting_score	Monocyte_score	Neutrophil_score	Nk_cell_activated_score	Nk_cell_resting_score	Plasma_cell_score	T_cell_d4_memory_activated_score	T_cell_d4_memory_resting_score	T_cell_d4_naive_score	T_cell_d8_score	T_cell_follicular_helper_score	T_cell_gamma_delta_score	T_cell_regulatory_score	Absolute_score_score	P_value_score	Correlation_score	Rmse_score
POG021	POG021-OCT-2	0	0.235	0	0.066	0	0.333	0.394	0.559	0.017	0	0	0.036	0.1	0	0.422	0.064	1.226	0	0.555	0.269	0	0.124	4.4	0	0.209	1.008
POG041	POG041-OCT-1	0.003	0.015	0.074	0.005	0	0.317	0.024	0.523	0.126	0	0	0.03	0.058	0	0	0	0.163	0	0.118	0.125	0	0.115	1.695	0	0.045	1.079
POG044	POG044-FF-1	0.009	0	0	0.002	0	0	0.007	0.054	0.002	0.015	0.024	0	0.01	0	0	0	0.077	0	0.007	0.048	0	0	0.255	0.6	-0.033	1.104
POG048	POG048-OCT-1	0.006	0.034	0	0	0	0	0.085	0.86	0.003	0.217	0	0.004	0.079	0	0	0	0.068	0	0.062	0.031	0.008	0.013	1.47	0	0.258	0.991
POG049	POG049-OCT-1	0.001	0	0	0	0.001	0	0	0.168	0	0.016	0.033	0.001	0	0.013	0	0	0.026	0	0.009	0.002	0	0	0.27	0	0.075	1.087
POG051	POG051-OCT-1	0	0.463	0	0.003	0	0	0.091	0.369	0	0.196	0.229	0.108	0.191	0	0.074	0	0.388	0	0.256	0.086	0	0.071	2.525	0	0.263	0.977
POG054	POG054-OCT-1	0	0.088	0	0	0	0.048	0.092	0.53	0	0.044	0.036	0.046	0.01	0	0.026	0	0.187	0	0.078	0.066	0	0.043	1.295	0	0.167	1.018
POG056	POG056-OCT-1	0.007	0	0	0	0	0.119	0.016	0.787	0	0.028	0.034	0.029	0.019	0	0.089	0	0.053	0	0.032	0.037	0	0.026	1.275	0	0.239	1.012
POG059	POG059-OCT-1	0.023	0	0.013	0.007	0	0.479	0.152	0.646	0.138	0	0	0.021	0.066	0	0	0	0	0	0.061	0.098	0	0.025	1.73	0	0.153	1.06
POG068	POG068-OCT-1	0.009	0.006	0	0	0	0.832	0.013	1.241	0.004	0	0	0.026	0.049	0.008	0	0	0.38	0	0	0.027	0	0.031	2.625	0	0.671	0.748
POG069	POG069-OCT-3	0.021	0.002	0.011	0	0	0.039	0	0.362	0	0.048	0.013	0.011	0.078	0	0	0	0.09	0	0.028	0.007	0	0.025	0.735	0	0.085	1.064
POG075	POG075-FF-1	0.011	0	0	0	0	0	0	0.388	0	0.051	0.011	0.01	0.005	0.023	0.013	0	0.059	0.015	0.002	0.002	0	0	0.59	0.2	0.129	1.059
POG084	POG084-OCT-1	0	0.03	0.005	0.01	0	0	0.032	0.289	0	0.039	0	0.018	0.034	0	0.012	0	0.096	0	0.052	0.032	0	0.025	0.675	0.6	0.063	1.059
POG109	POG109-OCT-1	0	0.108	0	0.005	0	0.395	0.247	0.332	0.22	0	0	0.101	0	0.186	0.055	0.034	0.541	0	0.287	0.1	0	0.044	2.655	0	0.085	1.055
POG111	POG111-FF-1	0.009	0.007	0	0.017	0	0.77	0	0.694	0	0.057	0.006	0	0.012	0.035	0	0	0.097	0	0.08	0.012	0	0.015	1.81	0	0.733	0.693
POG114	POG114-OCT-2	0.011	0	0	0	0	0.047	0.013	0.184	0	0.006	0.009	0	0.023	0	0.003	0	0	0	0.107	0.019	0	0.013	0.435	0	0.184	1.022
POG117	POG117-FF-1	0	0.048	0	0.003	0	0.381	0.032	0.218	0.035	0	0	0	0.008	0.031	0	0.014	0.088	0	0.056	0.014	0	0.035	0.965	0	0.198	1.032
POG117	POG117-OCT-2	0.037	0	0	0	0	0.188	0.021	0.351	0.088	0	0.002	0.004	0.03	0.008	0	0	0.212	0	0.074	0.041	0	0.017	1.075	0	0.15	1.035
POG123	POG123-OCT-1	0.17	0	0.044	0.009	0	0.006	0.122	0.958	0	0.171	0.056	0.015	0.114	0	0	0	0.099	0	0	0.225	0.132	0	2.12	0	0.16	1.021
POG124	POG124-OCT-2	0.021	0	0	0.007	0	0	0.016	0.17	0	0.021	0.02	0.002	0	0.032	0.007	0	0.232	0	0.053	0	0	0	0.58	0	0.295	0.967
POG127	POG127-OCT-1	0	0.005	0	0.002	0	0	0.031	0.554	0	0.034	0.01	0.007	0.018	0	0	0	0.09	0	0.022	0	0	0.016	0.79	0	0.22	1.024
POG130	POG130-FF-1	0	0.005	0	0	0	0.267	0.033	0.288	0.081	0	0	0	0	0.039	0	0.001	0.106	0	0.159	0.069	0	0.004	1.05	0	0.397	0.921
POG130	POG130-FF-3	0	0.05	0	0.033	0	0.606	0.146	1.276	0.027	0.004	0	0.035	0	0.046	0	0.001	0.356	0	0.337	0.189	0	0.111	3.215	0	0.502	0.864
POG130	POG130-FF-4	0.002	0	0	0	0.008	0.173	0	0.053	0.054	0	0	0	0.008	0.011	0	0	0.06	0	0.008	0.029	0	0.004	0.41	0	0.37	0.945
POG137	POG137-OCT-1	0	0.02	0.164	0.014	0	0.046	0.072	0.368	0.095	0	0	0.572	0	0.041	0.002	0	0.146	0	0.009	0.026	0	0	1.575	0	0.294	0.994
POG147	POG147-FF-1	0	0.055	0	0	0	0	0.052	0.317	0.047	0	0.006	0.005	0.02	0	0.022	0.013	0.078	0	0.116	0.094	0	0	0.825	0	0.103	1.045
POG153	POG153-OCT-1	0	0.071	0	0.079	0	0	0.122	0.456	0.044	0	0	0.041	0.055	0	0.004	0.003	0.035	0	0.182	0.084	0	0.009	1.185	0.2	0.093	1.052
POG170	POG170-OCT-1	0	0.04	0.147	0	0	0	0.027	0.436	0	0.048	0.072	0.017	0.043	0	0.016	0	0.019	0	0.017	0.087	0	0	0.97	0.2	0.066	1.065
POG184	POG184-FF-1	0.018	0	0.006	0	0	0	0.003	0.16	0.009	0.011	0.013	0.007	0.003	0.007	0	0	0.024	0	0.002	0.008	0	0	0.27	0.2	0.081	1.074
POG202	POG202-OCT-1	0.002	0	0	0.013	0	0	0.026	0.28	0	0.046	0.012	0	0.034	0.001	0	0	0.034	0	0.053	0.014	0	0	0.515	0.2	0.084	1.066
POG204	POG204-OCT-1	0	0.04	0	0.005	0	0.159	0.034	0.3	0.048	0	0	0.038	0.01	0	0.047	0	0.084	0	0.06	0.014	0	0.011	0.85	0	0.128	1.045
POG205	POG205-OCT-1	0	0.001	0	0	0	0	0	0.258	0	0.069	0.029	0	0.024	0	0.001	0	0.049	0	0.006	0.007	0	0.001	0.445	0	0.264	0.989
POG209	POG209-FF-1	0	0	0	0	0	0	0.177	1.549	0.058	0.043	0.028	0.037	0	0.068	0.006	0.003	0.879	0	0.235	0.128	0	0	3.21	0	0.262	0.984
POG211	POG211-OCT-1	0.017	0.01	0	0	0	0	0.008	0.25	0	0.074	0.018	0	0.001	0.025	0	0	0.009	0	0.039	0.001	0	0	0.45	0.2	0.087	1.065
POG213	POG213-OCT-3	0	0.038	0.014	0	0	0.134	0.1	1.251	0	0	0	0.103	0	0.06	0.035	0	0.222	0	0.084	0.065	0	0.107	2.215	0	0.261	0.992
POG216	POG216-FF-1	0.171	0	0	0	0	0.328	0.094	0.483	0	0.023	0	0.044	0.061	0	0.094	0	0.284	0	0.083	0.041	0	0.074	1.78	0	0.224	0.996
POG216	POG216-OCT-1	0.155	0	0	0	0	0.332	0.274	0.987	0.037	0	0	0.187	0.02	0.041	0.038	0	0.275	0	0.07	0.078	0	0.121	2.615	0	0.128	1.045
POG217	POG217-FF-1	0.009	0.001	0.099	0.083	0	0.091	0.274	0.532	0	0.127	0.017	0.001	0.152	0.082	0.032	0	0.053	0	0.456	0.262	0	0.204	2.475	0	0.07	1.065
POG217	POG217-OCT-2	0	0.04	0	0	0.028	0.206	0.245	0.281	0.04	0	0.069	0	0.146	0	0.001	0	0.13	0	0.59	0.227	0	0.294	2.295	0	0.269	0.987
POG236	POG236-OCT-1	0	0.069	0	0	0	0.007	0.012	0.293	0	0.017	0.026	0.004	0	0.002	0.078	0	0.05	0	0.048	0.032	0	0.012	0.65	0	0.092	1.058
POG237	POG237-OCT-1	0.043	0.025	0	0	0	0.177	0.337	0.851	0.081	0	0	0	0.121	0	0.025	0	0.493	0	0.371	0.025	0	0.08	2.63	0	0.103	1.056
POG239	POG239-OCT-1	0.013	0	0.043	0	0	0	0.003	0.376	0	0.08	0.028	0.005	0.002	0.026	0.016	0	0.128	0	0.045	0.069	0	0	0.835	0.4	0.064	1.058
POG253	POG253-OCT-1	0	0.028	0	0.004	0	0.079	0.036	0.562	0.057	0	0	0.068	0	0.02	0.002	0	0.079	0	0.048	0.003	0	0.038	1.025	0	0.055	1.092
POG254	POG254-OCT-1	0.011	0	0	0	0	0.015	0.036	0.175	0	0.044	0.004	0.003	0	0	0	0	0.027	0	0.035	0.025	0	0.069	0.445	0.8	-0.026	1.097
POG255	POG255-OCT-1	0.022	0	0.004	0	0	0.018	0.031	0.7	0	0.123	0	0.028	0.014	0	0	0	0.13	0	0.083	0.054	0	0.039	1.245	0	0.253	0.99
POG258	POG258-OCT-1	0.013	0	0	0	0	0.072	0.025	0.54	0	0.163	0	0.015	0.034	0	0	0	0.058	0	0.014	0.003	0	0.008	0.945	0	0.241	1.005
POG266	POG266-OCT-1	0	0.047	0	0.037	0	0.137	0.025	0.428	0	0.009	0.081	0.08	0	0.011	0	0.003	0.005	0	0.026	0	0.001	0.005	0.895	0	0.264	1.001
POG268	POG268-FF-1	0	0.085	0.016	0	0	0.016	0.052	0.64	0	0.164	0	0.06	0	0.052	0.107	0	0.364	0	0.117	0.074	0	0.004	1.75	0	0.153	1.018
POG277	POG277-OCT-1	0.134	0	0.006	0.22	0	0.002	0.007	0.345	0	0.047	0.012	0.138	0	0.046	0.023	0	0.095	0	0	0.018	0	0	1.095	0	0.202	1.004
POG279	POG279-OCT-1	0	0.193	0	0.003	0	0.056	0.132	0.962	0	0.002	0.049	0.019	0.102	0	0.008	0	0.054	0	0.583	0.229	0	0.043	2.435	0	0.12	1.044
POG295	POG295-OCT-1	0.055	0	0	0	0	0.127	0.015	0.287	0.014	0.017	0	0.046	0	0.001	0	0	0.03	0	0.042	0.012	0	0.004	0.65	0	0.193	1.028
POG296	POG296-OCT-1	0	0.096	0	0	0	0.027	0.06	0.422	0	0.036	0.152	0.026	0.058	0	0.063	0	0.11	0	0.25	0.099	0	0.041	1.44	0	0.167	1.015
POG303	POG303-OCT-1	0	0.043	0	0.034	0	0.017	0.26	0.451	0	0.123	0.013	0.086	0.126	0	0.024	0	0.14	0	0.462	0.08	0	0.061	1.92	0	0.128	1.042
POG312	POG312-OCT-1	0.014	0	0	0	0	0	0.113	0.692	0.036	0	0.039	0.008	0.073	0	0.102	0	0.179	0	0.141	0.032	0	0.014	1.445	0	0.164	1.026
POG320	POG320-OCT-1	0	0.024	0.009	0	0	0.022	0.02	0.335	0.004	0.005	0	0.02	0.01	0	0.018	0	0.08	0	0.014	0.039	0	0	0.6	0	0.169	1.031
POG323	POG323-FF-1	0.08	0	0	0	0	0.085	0.007	0.727	0	0.04	0.007	0.005	0.075	0	0	0	0.113	0	0.033	0	0	0.033	1.205	0	0.338	0.956
POG330	POG330-OCT-1	0.008	0.016	0	0.012	0	0.088	0.04	0.473	0	0.032	0.019	0.061	0.015	0	0.124	0	0.109	0	0.139	0	0	0.054	1.19	0	0.202	1.005
POG338	POG338-OCT-1	0	0.1	0	0.004	0	0.01	0.012	0.219	0	0.01	0.011	0.016	0.008	0.012	0.085	0.014	0.073	0	0.027	0.005	0	0	0.605	0	0.379	0.928
POG341	POG341-OCT-2	0.032	0	0	0	0	0	0.068	1.6	0	0.029	0	0.061	0.02	0	0	0	0.414	0	0.123	0.033	0	0.009	2.39	0	0.51	0.86
POG343	POG343-OCT-1	0.005	0.02	0	0.005	0	0	0.061	0.245	0	0.064	0.01	0.014	0.012	0	0.01	0.004	0.075	0	0.192	0.035	0	0.033	0.785	0	0.098	1.046
POG346	POG346-OCT-1	0.012	0.009	0	0.02	0	0.142	0.242	0.753	0	0.112	0	0.15	0.209	0	0.021	0	0.28	0	0.224	0.081	0	0.025	2.28	0	0.24	0.991
POG350	POG350-FF-1	0.06	0.101	0	0.012	0	0.532	0.67	0.872	0	0.014	0	0.119	0.315	0	0.059	0	0.651	0	1.07	0.262	0.023	0.204	4.965	0.2	0.079	1.072
POG352	POG352-OCT-1	0.024	0	0.056	0.002	0	0	0.03	0.235	0.17	0	0	0.3	0	0.007	0.01	0.001	0.153	0	0.01	0.072	0.026	0	1.095	0.2	0.026	1.104
POG353	POG353-OCT-1	0.01	0.012	0	0.02	0	0.075	0	0.298	0	0.01	0.008	0.002	0	0.046	0	0	0.023	0	0.023	0.013	0	0.024	0.565	0	0.119	1.063
POG356	POG356-OCT-1	0.004	0.005	0.003	0	0	0	0.087	0.446	0	0.066	0.075	0.009	0.007	0	0	0	0.083	0	0.091	0.048	0	0.032	0.955	0	0.13	1.04
POG357	POG357-FF-1	0	0.06	0.043	0	0.029	0.507	0.087	0.52	0.043	0	0	0.269	0	0.181	0.065	0	0.42	0	0	0.03	0	0	2.255	0	0.105	1.055
POG357	POG357-OCT-1	0.02	0.04	0	0.003	0	0.059	0.066	0.732	0	0.1	0.014	0.058	0.037	0.02	0.022	0	0.131	0	0.047	0.003	0	0.032	1.385	0	0.116	1.051
POG360	POG360-OCT-1	0	0.056	0	0	0	0.07	0.116	0.377	0.038	0	0.077	0.026	0.07	0	0.019	0.023	0	0	0.118	0.065	0	0	1.055	0	0.094	1.055
POG373	POG373-OCT-1	0	0.001	0	0	0	0.084	0.131	0.257	0.039	0	0.003	0.008	0.082	0	0.015	0.067	0	0	0.204	0.059	0	0	0.95	0	0.054	1.082
POG374	POG374-OCT-1	0	0.04	0	0.001	0	0.336	0.06	0.272	0	0.041	0	0	0.017	0	0.022	0	0.022	0	0.015	0.032	0	0.003	0.86	0	0.25	1.014
POG386	POG386-OCT-1	0.004	0	0.019	0	0	0	0.054	0.41	0.047	0.002	0	0.037	0.022	0	0.03	0	0.122	0	0.089	0.053	0	0.015	0.905	0	0.125	1.04
POG387	POG387-FF-1	0.034	0	0	0.031	0	0	0.047	0.5	0	0.426	0	0.004	0.031	0	0	0	0.081	0	0.041	0.069	0	0.058	1.32	0	0.319	0.956
POG388	POG388-OCT-1	0.011	0.055	0.01	0	0	0	0.002	0.184	0	0.012	0.006	0.854	0	0.071	0	0	0.016	0	0.114	0.049	0	0.009	1.395	0	0.126	1.188
POG410	POG410-OCT-1	0	0.046	0	0	0	0.007	0.033	0.163	0	0.037	0.009	0.008	0	0.013	0.029	0.011	0.075	0	0.027	0.019	0	0.002	0.48	0	0.205	0.997
POG415	POG415-FF-1	0.012	0.006	0	0	0	0	0.015	0.471	0.103	0	0.134	0	0.048	0	0	0	0.131	0	0.102	0.023	0	0	1.045	0.2	0.101	1.056
POG415	POG415-FF-2	0.007	0	0	0	0	0.333	0	0.193	0.126	0	0.036	0	0.106	0.036	0	0	0.219	0	0	0.114	0	0	1.17	0.2	0.065	1.084
POG425	POG425-OCT-1	0.021	0.016	0.133	0	0	0.005	0.092	0.329	0	0.048	0.039	0	0.07	0	0.002	0	0.088	0	0.071	0.088	0	0.038	1.04	0	0.135	1.033
POG446	POG446-OCT-1	0	0.047	0.006	0	0	0.09	0.02	0.629	0	0.033	0.048	0.052	0.013	0.014	0.049	0	0.053	0	0.048	0.071	0	0.016	1.19	0	0.147	1.042
POG462	POG462-FF-1	0.013	0.009	0	0	0	0.016	0.006	0.517	0	0.23	0	0.062	0.323	0.154	0	0	0.181	0	0.023	0	0	0.035	1.57	0	0.264	0.996
POG482	POG482-OCT-1	0	0.129	0	0	0	0.143	0.069	0.571	0	0.013	0.049	0.039	0	0.033	0.04	0	0.124	0	0.009	0.06	0	0.035	1.315	0	0.171	1.024
POG497	POG497-OCT-1	0.066	0.024	0	0.033	0	0.129	0.119	0.833	0	0.194	0.019	0.062	0.087	0	0.012	0	0.201	0	0.129	0.09	0	0.122	2.12	0	0.119	1.036
POG505	POG505-OCT-1	0	0.013	0	0	0	0	0.022	0.171	0	0.057	0.02	0.008	0.006	0.008	0.027	0	0.053	0	0.038	0.026	0	0.026	0.475	0	0.042	1.058
POG507	POG507-OCT-2	0	0.215	0	0	0	0.018	0.125	0.679	0	0.018	0.063	0.007	0.006	0.044	0.123	0	0.271	0	0.263	0.191	0	0.048	2.07	0	0.258	0.979
POG513	POG513-OCT-2	0.088	0	0	0	0	0.017	0.13	0.359	0.018	0	0.009	0.003	0.061	0.004	0.001	0.049	0.11	0	0.244	0.182	0	0	1.275	0.2	0.133	1.04
POG515	POG515-FF-1	0.111	0.019	0	0	0	0.032	0	0.065	0	0	0.109	0.629	0.07	0.031	0.013	0	0.182	0	0.37	0	0	0.056	1.685	0	0.406	0.932
POG519	POG519-FF-1	0	0.533	0.031	0.068	0	0.002	0.397	0.871	0.149	0	0.083	0.106	0.103	0.043	0.15	0	1.035	0	0.477	0.256	0	0.242	4.545	0	0.182	1.014
POG530	POG530-OCT-1	0.022	0.002	0.019	0	0	0.123	0.002	0.092	0.377	0	0	0.03	0	0.031	0	0	0.028	0	0.006	0.031	0	0.023	0.785	0	0.052	1.169
POG554	POG554-FF-1	0	0.013	0	0	0	0.393	0.03	0.568	0.007	0	0.035	0.035	0	0.08	0.034	0.008	0.267	0	0.163	0.013	0	0.001	1.645	0.2	0.109	1.061
POG555	POG555-OCT-1	0.018	0.012	0	0	0	0.539	0.005	0.822	0.039	0.032	0	0	0	0.103	0	0	0.052	0	0.009	0.045	0	0.135	1.81	0	0.527	0.85
POG566	POG566-OCT-1	0	0.206	0	0	0	0.546	0.065	0.444	0.057	0	0	0.019	0.049	0	0.063	0	0.153	0	0.056	0.062	0	0.105	1.825	0.4	0.164	1.034
POG569	POG569-FF-1	0	0.133	0	0	0.013	0.186	0.181	0.66	0.099	0	0	0.068	0	0.085	0.08	0	0.405	0	0.355	0.139	0	0.166	2.57	0.2	0.127	1.034
POG574	POG574-OCT-1	0	0.247	0	0	0	0.49	0.24	0.677	0	0.09	0.013	0	0	0.099	0.122	0	0.424	0	0.185	0.128	0	0.109	2.825	0	0.272	0.973
POG580	POG580-OCT-1	0	0.075	0	0.012	0	0	0.082	0.647	0	0.098	0.024	0.048	0.023	0.056	0.069	0	0.219	0	0.17	0.082	0	0	1.605	0	0.215	0.995
POG581	POG581-OCT-2	0.056	0	0	0.01	0	0.04	0.053	0.245	0	0.156	0.054	0	0.042	0.015	0.004	0	0.021	0	0.14	0.156	0	0.012	1.005	0.6	0.031	1.062
POG586	POG586-OCT-1	0.148	0	0.088	0	0	0	0.031	0.775	0	0.073	0.021	0.055	0	0.053	0.092	0	0.188	0	0.222	0.133	0	0	1.88	0	0.183	1.008
POG588	POG588-OCT-1	0.015	0.004	0	0	0	0.431	0.087	0.937	0	0.034	0	0.014	0.029	0.014	0	0	0.122	0	0.089	0.095	0	0.043	1.915	0	0.566	0.825
POG601	POG601-OCT-1	0.18	0.004	0	0	0.024	0.584	0.181	0.536	0.174	0	0	0.472	0.05	0.061	0.025	0	0.214	0	0.195	0.197	0	0.095	2.99	0	0.156	1.031
POG604	POG604-OCT-2	0.038	0.019	0	0	0	0.524	0.044	0.32	0	0.001	0	0	0	0.031	0.012	0	0.114	0	0.038	0.019	0	0	1.16	0	0.317	0.983
POG609	POG609-OCT-2	0.035	0	0.021	0	0	0.399	0.051	0.467	0	0.04	0	1.418	0.102	0.254	0.195	0	0.582	0	0.302	0.031	0	0.057	3.955	0	0.378	0.942
POG615	POG615-OCT-1	0	0.203	0	0	0	0	0.029	0.5	0	0.017	0	0.015	0.021	0.014	0.119	0.001	0.14	0	0.07	0.042	0	0	1.17	0	0.34	0.947
POG617	POG617-OCT-1	0	0	0	0	0	0	0.091	0.433	0	0.116	0.057	0.007	0.303	0.167	0.017	0	0.32	0	0.161	0.106	0	0.157	1.935	0	0.222	1.013
POG625	POG625-OCT-1	0	0.087	0.054	0	0	0	0.114	0.306	0	0.125	0.073	0.458	0.032	0.032	0.01	0.013	0.225	0	0.254	0.15	0	0.022	1.955	0.4	0.086	1.062
POG630	POG630-FF-1	0.01	0.004	0.014	0	0	0	0.057	0.333	0.073	0	0.111	0.141	0.038	0	0	0	0.162	0	0.092	0.04	0	0	1.075	0.2	0.071	1.064
POG631	POG631-OCT-1	0	0	0	0	0	0	0.053	0.492	0	0.008	0.009	0	0.07	0	0.016	0	0.141	0	0.385	0.106	0	0.08	1.36	0	0.184	1.026
POG633	POG633-OCT-1	0.044	0	0	0.03	0	0	0.368	0.74	0	0.034	0.03	0	0.039	0	0.022	0.071	0.277	0	0.369	0.215	0	0	2.24	0	0.047	1.082
POG637	POG637-OCT-1	0.167	0.189	0.027	0	0	0.223	0.029	0.982	0.018	0	0.03	0.062	0.002	0.04	0.014	0.017	0.319	0	0.223	0.156	0	0.091	2.59	0	0.276	0.973
POG643	POG643-OCT-1	0.006	0	0	0	0	0	0.019	1.061	0.113	0	0.095	0.014	0.112	0	0.008	0	0.211	0	0.158	0.172	0	0	1.97	0.4	0.033	1.092
POG649	POG649-FF-1	0.032	0.132	0	0.016	0	0	0.173	0.418	0	0.142	0.005	0.034	0.048	0	0.058	0	0.202	0	0.197	0.124	0	0.102	1.685	0	0.185	1.007
POG650	POG650-OCT-1	0.072	0.064	0	0.017	0	0	0.474	1.381	0.002	0.016	0.022	0.105	0.243	0	0.03	0	0.745	0	1.214	0.565	0	0.349	5.3	0.2	0.054	1.083
POG652	POG652-OCT-1	0.016	0.006	0	0	0	1.142	0.161	0.907	0	0.006	0	0	0.04	0	0	0	0.084	0	0.167	0.249	0	0.058	2.835	0	0.684	0.739
POG656	POG656-OCT-1	0	0.244	0	0	0	0.171	0.225	0.883	0.092	0	0.032	0.063	0	0.15	0.22	0.066	0.616	0	0.815	0.162	0	0.187	3.925	0	0.173	1.018
POG661	POG661-OCT-1	0.105	0.198	0	0	0	0	0.23	0.431	0	0.04	0.043	0.011	0.092	0	0.005	0	0.485	0	0.411	0.126	0	0.213	2.39	0	0.213	1.009
POG662	POG662-OCT-3	0	0.645	0	0	0	0	0.069	0.414	0	0.075	0.03	0	0.128	0	0.222	0	0.52	0	0.342	0.257	0	0.083	2.785	0	0.351	0.946
POG667	POG667-FF-1	0.163	0.742	0.001	0	0	0.073	0.394	0.756	0	0.085	0.044	0	0.043	0.034	0.234	0	0.488	0	0.32	0.515	0	0.023	3.915	0	0.37	0.932
POG673	POG673-OCT-1	0.111	0.011	0.012	0	0	0.087	0.093	0.35	0	0.027	0.055	0.023	0.083	0	0.41	0	0.257	0	0.181	0.06	0	0.069	1.83	0	0.385	0.927
POG680	POG680-OCT-1	0	0.019	0	0.109	0	0.076	0.451	0.586	0	0.225	0.015	0.078	0.069	0	0	0	0.23	0	0.471	0.231	0	0.204	2.765	0	0.349	0.942
POG684	POG684-OCT-1	0.016	0	0	0	0	0.41	0.332	0.963	0	0.229	0	0.029	0.053	0.068	0.082	0	0.347	0	0.159	0.141	0	0.031	2.86	0	0.367	0.932
POG688	POG688-OCT-1	0	0.052	0	0.003	0	0.054	0.138	0.706	0	0.075	0.015	0.008	0.037	0	0.004	0	0.162	0	0.078	0.088	0	0.041	1.46	0.2	0.142	1.037
POG693	POG693-OCT-1	0.018	0.039	0	0	0	0.004	0.05	0.175	0	0.03	0.014	0.136	0.041	0.119	0.154	0	0.054	0	0.048	0.03	0	0.117	1.03	0	0.238	0.992
POG704	POG704-OCT-1	0.066	0	0	0.013	0	0.194	0.042	0.474	0.01	0	0.022	0.018	0.01	0.07	0.11	0	0.202	0	0.076	0.02	0	0	1.325	0	0.158	1.026
POG706	POG706-OCT-1	0.104	0	0	0.016	0	0.072	0.083	0.6	0.008	0.008	0.021	0.02	0.048	0.007	0.01	0	0.179	0	0.142	0.023	0	0.13	1.47	0	0.134	1.035
POG707	POG707-OCT-1	3.547	0.048	0.017	0	0	0.57	0	0.057	0	0.018	0	0	0.024	0.003	0	0.036	0.059	0	0.116	0	0	0.03	4.525	0	0.715	0.699
POG710	POG710-OCT-1	0.113	0	0	0	0	0.117	0.05	0.475	0	0.033	0	0.048	0.054	0.023	0.036	0	0.207	0	0.076	0.029	0	0.087	1.35	0.2	0.102	1.044
POG712	POG712-OCT-1	0.006	0.071	0	0.008	0	0.619	0.065	0.558	0.063	0.007	0	0.462	0	0.126	0.08	0	0.304	0	0.197	0.02	0	0.089	2.675	0.2	0.122	1.054
POG716	POG716-OCT-1	0	0.18	0	0	0	0.38	0.176	0.578	0.052	0.095	0	0.016	0.076	0	0.244	0	0.11	0	0.082	0.143	0	0.052	2.185	0	0.054	1.07
POG720	POG720-OCT-1	0.045	0.057	0	0	0	0.207	0.151	0.31	0	0.013	0.045	0.044	0.109	0.041	0.112	0	0.468	0	0.236	0.171	0	0.155	2.165	0	0.134	1.037
POG721	POG721-OCT-1	0	0.981	0	0	0	0.054	0	0.071	0	0	0	0	0	0.035	0.066	0.007	0	0	0.037	0.009	0	0	1.26	0	0.69	0.742
POG725	POG725-OCT-1	0.039	0.001	0	0	0	0.211	0.04	0.821	0	0.012	0	0.031	0.018	0.023	0.132	0	0.158	0	0.06	0.027	0	0.038	1.61	0	0.203	1.019
POG730	POG730-OCT-1	0.004	0	0	0.002	0	0	0.116	0.565	0	0.33	0.001	0.007	0.032	0	0.122	0	0.414	0	0.062	0.029	0	0.024	1.71	0	0.149	1.02
POG734	POG734-OCT-2	0.061	0	0	0.047	0	0	0.532	0.793	0	0.098	0.041	0.009	0.084	0.052	0	0.026	0.566	0	0.274	0.219	0	0.088	2.89	0	0.347	0.946
POG737	POG737-OCT-1	0.437	0	0.111	0	0	0.151	0.076	1.13	0.033	0	0.006	0.119	0.018	0.008	0.121	0	0.088	0	0.075	0.036	0	0.115	2.525	0	0.295	0.969
POG739	POG739-OCT-2	0	0.049	0	0	0	1.159	0.023	0.476	0	0.373	0	0	0.02	0	0.053	0	0	0	0	0.133	0	0.084	2.37	0	0.543	0.841
POG748	POG748-OCT-1	0	0.101	0	0	0	0.113	0.066	0.552	0	0.003	0.01	0.015	0.022	0.034	0.391	0	0.233	0	0.173	0.094	0	0.114	1.92	0	0.353	0.942
POG751	POG751-OCT-1	0	0.291	0.171	0	0	0.792	0.08	0.488	0	0.157	0	0.015	0.034	0.053	0.2	0	0.566	0	0.124	0.184	0	0.184	3.34	0.2	0.187	1.009
POG752	POG752-OCT-1	0	0.161	0.028	0	0	0.761	0.026	0.59	0	0	0	0.06	0	0.06	0.128	0	0.036	0	0.111	0.163	0	0.052	2.175	0	0.235	1.009
POG757	POG757-OCT-1	0.191	0	0	0	0	0.53	0.01	0.358	0	0.051	0.021	0.042	0.086	0.018	0.133	0	0.26	0	0	0.009	0	0.086	1.795	0	0.161	1.031
POG760	POG760-OCT-1	0.1	0	0	0.019	0.006	0.05	0	0.01	0	0.016	0.02	0	0	0	0.148	0	0.072	0	0.074	0.025	0	0	0.54	0.4	0.058	1.127
POG764	POG764-OCT-1	0.004	0	0	0.008	0	0.029	0.097	0.317	0	0.036	0.012	0.008	0.037	0	0.167	0	0.201	0	0.073	0.008	0	0.045	1.04	0	0.252	0.984
POG777	POG777-OCT-2	0.023	0	0.068	0	0	0	0.12	0.182	0	0.041	0.017	0.038	0.027	0.067	0.225	0	0.174	0	0.075	0.133	0	0.009	1.2	0	0.207	1.007
POG778	POG778-OCT-1	0.145	0.373	0	0	0	0.472	0.19	0.427	0	0.264	0	0	0.064	0	0.099	0	0.193	0	0.123	0.284	0	0.127	2.76	0	0.296	0.962
POG782	POG782-OCT-1	0	0.073	0	0	0	0.195	0.031	0.347	0	0.225	0	0.026	0	0.019	0.201	0	0.003	0	0.025	0.049	0	0.023	1.215	0	0.346	0.945
POG783	POG783-OCT-1	0.005	0.003	0	0	0	0.492	0.015	0.075	0	0.046	0	0	0.008	0.012	0	0	0.038	0	0.013	0.006	0	0.014	0.725	0	0.25	1.061
POG785	POG785-OCT-1	0.041	0	0	0	0	0.233	0.281	0.689	0.439	0	0	0.18	0	0.192	0.036	0.029	0.537	0	0.19	0.048	0	0	2.895	0	0.068	1.065
POG792	POG792-OCT-1	0.103	0.045	0	0	0	0.473	0.23	1.294	0.165	0	0.001	0.053	0.163	0	0	0	0.113	0	0.223	0.049	0	0.169	3.08	0.2	0.107	1.061
POG794	POG794-OCT-1	0.004	0	0	0	0	0	0.006	0.861	0	0.083	0.076	0.007	0	0.084	0	0	0.198	0	0	0.01	0	0.007	1.335	0	0.334	0.958
POG797	POG797-OCT-1	0.023	0.003	0	0.021	0	0.262	0.154	0.701	0	0.227	0.005	0.036	0.065	0.013	0.036	0	0.179	0	0.212	0.106	0	0.18	2.22	0.2	0.134	1.03
POG799	POG799-OCT-1	0.024	0	0	0	0	0.15	0.01	0.547	0	0	0	0.021	0	0.001	0.062	0	0.028	0	0.047	0.008	0	0.017	0.915	0	0.259	1.009
POG803	POG803-OCT-1	0.068	0.01	0	0.017	0	0.187	0.03	0.498	0.001	0.047	0	0.05	0.047	0	0.108	0	0.263	0	0.092	0.024	0	0.069	1.51	0	0.206	1.002
POG804	POG804-OCT-1	0.074	0.012	0	0	0	0.523	0.288	0.655	0	0.008	0	0.043	0	0.163	0.054	0	0.572	0	0.208	0.173	0	0.073	2.845	0	0.124	1.043
POG806	POG806-OCT-1	0.053	0	0	0	0	0.106	0.004	0.136	0	0.055	0.054	0	0	0.135	0	0	0.249	0	0.012	0.075	0	0	0.88	0.6	0.01	1.083
POG810	POG810-OCT-1	0	0.082	0.009	0	0	0	0.006	0.147	0.013	0	0.012	0	0	0.053	0.082	0	0.079	0	0.078	0.076	0	0.058	0.695	0	0.232	0.997
POG816	POG816-OCT-1	0	0.047	0	0	0	0	0.012	0.457	0.009	0.243	0	0.035	0.052	0	0.03	0	0.072	0	0.116	0.056	0	0	1.13	0	0.234	0.989
POG819	POG819-OCT-1	0.057	0.057	0	0	0	0.182	0.039	0.599	0.032	0	0.019	0.022	0	0.043	0.105	0	0.287	0	0.297	0.086	0	0.136	1.96	0	0.204	1.004
POG821	POG821-OCT-1	0.045	0	0	0	0	0	0.048	0.553	0	0.108	0.017	0.002	0.06	0	0.046	0	0.131	0	0.092	0.02	0	0.048	1.17	0	0.178	1.014
POG830	POG830-OCT-1	0.014	0.001	0	0.002	0	0.007	0	0.235	0	0.106	0.045	0.04	0.02	0.02	0.004	0	0.133	0	0	0.11	0	0.017	0.755	0	0.096	1.042
POG834	POG834-OCT-1	1.97	1.078	0	0	0	0.251	0.218	1.064	0	0.178	0	0.003	0.298	0	0	0	0.864	0	1.267	0.85	0	0.782	8.825	0	0.44	0.899
POG846	POG846-OCT-1	0	0.18	0	0.211	0	0	0.307	0.806	0	0.031	0.03	0.018	0.29	0	0.187	0	0.233	0	0.508	0.428	0	0.195	3.425	0	0.222	0.997
POG877	POG877-OCT-1	0.071	0.144	0.135	0.822	0	0	0.081	0.915	0.037	0	0	0.166	0	0.067	0	0	0.227	0	0.039	0.101	0	0.024	2.83	0	0.173	1.019
POG880	POG880-OCT-1	0.028	0	0	0.11	0	0.236	0.326	1.181	0	0.135	0.29	0.095	0.137	0.003	0.068	0	0.268	0	0.185	0.082	0	0.281	3.425	0	0.274	0.973
POG884	POG884-OCT-1	0	0.352	0	0.028	0	0.128	0.352	0.557	0	0.2	0.085	0	0.259	0.02	0.16	0.405	0.319	0	0.818	0.133	0	0	3.815	0	0.272	0.974
POG894	POG894-OCT-1	0.044	0.078	0	0.067	0	0.468	0.421	1.121	0.118	0	0.089	0.037	0.263	0	0.033	0.1	0.438	0	0.738	0.202	0	0.264	4.48	0	0.103	1.049
POG916	POG916-OCT-1	0.093	0.079	0	0	0	0.305	0.048	0.767	0	0.073	0	0.254	0.093	0	0.056	0	0.2	0	0.074	0.013	0	0.15	2.205	0	0.157	1.028
POG916	POG916-OCT-2	0.129	0	0	0	0	0.316	0.102	0.733	0	0.023	0	0.178	0.033	0.004	0.235	0	0.151	0	0.125	0.052	0	0.045	2.125	0	0.17	1.025
POG947	POG947-OCT-1	0.077	0.025	0	0	0	0.104	0.027	0.218	0	0.069	0.014	0.01	0.054	0	0.09	0	0.257	0	0.088	0.024	0	0.067	1.125	0	0.204	1
POG953	POG953-OCT-1	0	0.079	0	0	0	0.219	0.288	0.684	0	0.168	0.015	0.116	0.405	0	0.023	0	0.332	0	0.178	0.035	0	0.284	2.825	0	0.127	1.042
POG955	POG955-OCT-1	0.01	0.081	0.026	0.057	0	0.407	0.017	1.283	0	0.165	0.025	0.143	0.152	0.055	0.045	0	0.245	0	0.139	0.118	0	0.147	3.115	0	0.182	1.018
POG958	POG958-OCT-1	0.004	0.02	0	0	0	0.725	0.134	0.461	0	0.184	0	0	0.026	0.039	0.063	0	0.121	0	0.027	0.215	0	0.058	2.075	0	0.124	1.055
POG960	POG960-OCT-2	0.016	0.006	0.046	0	0	0.753	0.003	0.576	0.054	0	0	0.019	0	0.085	0.01	0	0.372	0	0	0.049	0	0.001	1.99	0	0.309	0.978
POG970	POG970-OCT-1	0.036	0	0	0.006	0.007	0.024	0	0.036	0	0.089	0.05	0.004	0.03	0.019	0	0	0.06	0	0.157	0.016	0	0	0.535	0.4	0.006	1.094
POG975	POG975-FF-1	0	0	0.042	0	0	0	0	0.099	0.007	0	0.035	0.001	0.006	0.02	0	0	0.14	0	0.008	0.001	0	0	0.36	0.2	0.028	1.078
POG976	POG976-OCT-3	0.121	0	0	0	0	0.117	0.015	0.489	0	0	0	0.045	0.013	0.02	0.104	0	0.047	0.008	0	0	0	0.005	0.985	0	0.266	0.993
POG986	POG986-OCT-1	0.046	0.032	0.006	0.032	0	1.165	0.12	0.051	0.199	0	0	0.377	0.156	0.051	0.024	0	0.264	0	0.2	0.232	0	0.389	3.345	0	0.264	0.99
POG996	POG996-OCT-1	0	0.024	0	0	0	0.068	0.031	0.662	0	0.154	0.039	0.015	0.034	0	0.081	0	0.113	0	0.035	0.039	0	0.042	1.335	0.6	0.1	1.052
POG1000	POG1000-OCT-1	0.224	0	0	0.079	0	0	0.402	0.378	0	0.115	0.043	0.056	0.193	0.025	0	0	0.738	0	0.368	0.166	0	0.322	3.11	0	0.231	1.002
POG1002	POG1002-OCT-1	0.074	0.005	0	0	0	0.763	0.057	0.42	0.086	0	0.018	0	0.152	0	0	0	0.251	0	0.078	0.058	0	0.271	2.235	0	0.299	0.973
POG1008	POG1008-OCT-1	0	0.12	0	0	0	0.196	0.04	0.75	0	0.003	0	0.187	0.06	0.008	0.06	0	0.227	0	0.009	0.003	0	0.067	1.73	0	0.146	1.04
POG1014	POG1014-OCT-1	0	0	0	0.021	0	0.331	0.024	0.518	0.249	0	0	0.166	0	0.08	0.263	0	0.059	0	0.05	0.015	0	0	1.775	0	0.274	0.986
POG1022	POG1022-OCT-1	3.266	0.244	0	0	0	0.026	0.352	0.614	0	0.109	0.058	0.024	0.012	0	0	0.846	0	0	1.404	0.334	0	0	7.29	0	0.585	0.812
POG1026	POG1026-FF-1	0.137	0	0	0.029	0	0.131	0.177	1.181	0.224	0	0	0.081	0.208	0	0	0	0.385	0	0.141	0.275	0	0.187	3.155	0	0.307	0.959
POG1027	POG1027-OCT-1	0.012	0.004	0	0	0	1.123	0.074	0.521	0.06	0	0	0.011	0	0.029	0	0	0	0	0.07	0.066	0	0.075	2.045	0	0.515	0.867
POG1041	POG1041-FF-1	0	0.115	0	0.066	0	0.028	0.135	0.48	0	0.032	0.032	0	0.054	0	0.096	0	0.324	0	0.091	0.211	0	0	1.665	0	0.181	1.01
POG1044	POG1044-OCT-1	0	0.01	0	0.05	0	0	0.002	0.964	0	0.015	0.043	0.011	0.022	0.03	0	0	0.232	0	0.067	0	0	0.01	1.455	0	0.416	0.915
POG1061	POG1061-OCT-2	0.206	0.192	0.006	0	0	0.042	0.013	0.163	0	0.005	0	0.122	0	0.072	0	0.006	0.126	0.158	0	0.069	0	0	1.18	0	0.522	0.854
POG1068	POG1068-OCT-1	0	0.007	0.003	0	0	0.019	0	0.25	0	0.112	0.03	0.034	0.056	0	0.003	0	0.105	0	0.031	0	0	0	0.65	0.8	0.001	1.087
POG1098	POG1098-OCT-1	0.016	0	0.058	0	0	0	0	0.23	0	0.119	0	0.041	0.019	0	0	0	0.012	0.008	0	0.021	0	0	0.525	0	0.165	1.025
POG1125	POG1125-OCT-1	0	0.018	0	0	0	0	0.029	0.889	0.026	0	0.044	0.046	0	0.109	0	0	0.192	0	0.298	0.12	0	0	1.77	0.4	0.017	1.095
POG1154	POG1154-OCT-1	0.012	0	0	0	0.002	0.068	0.008	0.023	0	0.148	0.027	0.008	0.013	0.046	0.005	0	0.045	0	0.004	0	0	0.021	0.43	0.2	0.035	1.081
POG1172	POG1172-OCT-1	0.164	0	0	0	0	0.145	0.038	0.093	0	0.02	0.046	0	0.05	0.059	0.221	0	0.085	0	0.086	0.114	0	0	1.12	0	0.427	0.906
POG1299	POG1299-OCT-1	0	0.058	0	0	0	0	0.096	0.452	0	0.142	0.133	0.021	0.085	0.008	0.016	0	0.481	0	0.133	0	0	0	1.625	0.8	-0.043	1.097
